# Supplementary material for: Innovative solid desiccant dehumidification using distributed microwaves
Source: Sci Rep. 2023 May 6;13:7386. doi: 10.1038/s41598-023-34542-9 (PMC10164158; doi:10.1038/s41598-023-34542-9)
Supplement: Supplementary file 1 — Supplementary Information 1. [file 41598_2023_34542_MOESM1_ESM.csv]

Supplementary data for paper �Innovative solid desiccant dehumidification using distributed microwaves�
Time	T_db, inlet	T_wb, inlet	T_db, outlet	T_wb, outlet	safety water T	P_sat_db, inlet	P_sat_ db, outlet	Psat_wb, inlet	Psat_wb, outlet	Pvap, inlet	Pvap, outlet	a	b	RH, inlet	RH,outlet	?, inlet	?, outlet	?_sat, inlet	?_sat, outlet	Flowrate, m3/h
0	23.608923	17.759625	24.294288	18.028795	24.416332	29.136556	30.361597	20.320292	20.667466	16.329698	16.391632	0.000678	0.000678	55.955109	53.888632	10.190677	10.229964	12.732017	12.954075	186.4843015
1.4	23.608923	17.757626	24.294288	18.028795	24.416332	29.136556	30.361597	20.317732	20.667466	16.325783	16.391632	0.000678	0.000678	55.941611	53.888632	10.188194	10.229964	12.730381	12.954075	186.5367616
2.8	23.608923	17.756626	24.294288	18.028795	24.416332	29.136556	30.361597	20.316453	20.667466	16.323826	16.391632	0.000678	0.000678	55.934862	53.888632	10.186953	10.229964	12.729562	12.954075	186.5330176
4.2	23.608923	17.755626	24.294288	18.029794	24.416332	29.136556	30.361597	20.315173	20.668764	16.321868	16.393607	0.000678	0.000678	55.928113	53.895169	10.185711	10.231217	12.728744	12.954906	186.5480089
5.6	23.608923	17.754626	24.294288	18.029794	24.416332	29.136556	30.361597	20.313893	20.668764	16.319911	16.393607	0.000678	0.000678	55.921365	53.895169	10.18447	10.231217	12.727926	12.954906	186.4974196
7	23.608923	17.752627	24.294288	18.028795	24.417328	29.136556	30.361597	20.311334	20.667466	16.315997	16.391632	0.000678	0.000678	55.907869	53.888632	10.181987	10.229964	12.72629	12.954075	186.4636851
8.3	23.608923	17.751627	24.294288	18.027796	24.417328	29.136556	30.361597	20.310055	20.666168	16.31404	16.389657	0.000678	0.000678	55.901121	53.882094	10.180746	10.228711	12.725472	12.953245	186.4468195
9.7	23.608923	17.750627	24.294288	18.027796	24.417328	29.136556	30.361597	20.308775	20.666168	16.312083	16.389657	0.000678	0.000678	55.894373	53.882094	10.179505	10.228711	12.724654	12.953245	186.488047
11.1	23.608923	17.747628	24.294288	18.027796	24.417328	29.136556	30.361597	20.304938	20.666168	16.306212	16.389657	0.000678	0.000678	55.874133	53.882094	10.175781	10.228711	12.7222	12.953245	186.5423814
12.5	23.60992	17.747628	24.294288	18.027796	24.417328	29.138306	30.361597	20.304938	20.666168	16.305532	16.389657	0.000678	0.000678	55.868411	53.882094	10.17535	10.228711	12.7222	12.953245	186.504909
13.9	23.610917	17.746628	24.294288	18.027796	24.418324	29.140057	30.361597	20.303659	20.666168	16.302895	16.389657	0.000678	0.000678	55.855945	53.882094	10.173677	10.228711	12.721382	12.953245	186.5217773
15.3	23.611914	17.745628	24.294288	18.027796	24.418324	29.141807	30.361597	20.30238	20.666168	16.300258	16.389657	0.000678	0.000678	55.84348	53.882094	10.172005	10.228711	12.720564	12.953245	186.5330176
16.7	23.612911	17.745628	24.294288	18.026797	24.418324	29.143557	30.361597	20.30238	20.66487	16.299578	16.387682	0.000678	0.000678	55.837761	53.875557	10.171574	10.227458	12.720564	12.952414	186.5554961
18.1	23.613908	17.746628	24.294288	18.027796	24.418324	29.145308	30.361597	20.303659	20.666168	16.300855	16.389657	0.000678	0.000678	55.838787	53.882094	10.172383	10.228711	12.721382	12.953245	186.6510208
19.4	23.614905	17.747628	24.294288	18.027796	24.418324	29.147059	30.361597	20.304938	20.666168	16.302131	16.389657	0.000678	0.000678	55.839813	53.882094	10.173193	10.228711	12.7222	12.953245	186.7259127
20.8	23.615902	17.749627	24.295284	18.027796	24.419319	29.148809	30.36341	20.307496	20.666168	16.305365	16.388977	0.000678	0.000678	55.847583	53.876608	10.175244	10.228279	12.723836	12.953245	186.7745779
22.2	23.615902	17.750627	24.295284	18.027796	24.419319	29.148809	30.36341	20.308775	20.666168	16.307321	16.388977	0.000678	0.000678	55.854327	53.876608	10.176485	10.228279	12.724654	12.953245	186.7539873
23.6	23.616899	17.751627	24.295284	18.028795	24.419319	29.15056	30.36341	20.310055	20.667466	16.308598	16.390952	0.000678	0.000678	55.855352	53.883144	10.177295	10.229532	12.725472	12.954075	186.647278
25	23.616899	17.752627	24.295284	18.028795	24.419319	29.15056	30.36341	20.311334	20.667466	16.310555	16.390952	0.000678	0.000678	55.862097	53.883144	10.178536	10.229532	12.72629	12.954075	186.6603798
26.4	23.616899	17.753627	24.295284	18.029794	24.419319	29.15056	30.36341	20.312614	20.668764	16.312512	16.392928	0.000678	0.000678	55.868841	53.889682	10.179777	10.230786	12.727108	12.954906	186.6922115
27.8	23.616899	17.754626	24.29628	18.029794	24.419319	29.15056	30.365222	20.313893	20.668764	16.31447	16.392248	0.000678	0.000678	55.875586	53.884195	10.181018	10.230354	12.727926	12.954906	186.591093
29.1	23.615902	17.754626	24.29628	18.030793	24.420315	29.148809	30.365222	20.313893	20.670063	16.31515	16.394223	0.000678	0.000678	55.881307	53.890732	10.18145	10.231607	12.727926	12.955737	186.5217773
30.5	23.615902	17.754626	24.29628	18.030793	24.420315	29.148809	30.365222	20.313893	20.670063	16.31515	16.394223	0.000678	0.000678	55.881307	53.890732	10.18145	10.231607	12.727926	12.955737	186.4336987
31.9	23.614905	17.754626	24.29628	18.030793	24.420315	29.147059	30.365222	20.313893	20.670063	16.31583	16.394223	0.000678	0.000678	55.887028	53.890732	10.181881	10.231607	12.727926	12.955737	186.4336987
33.3	23.614905	17.753627	24.297276	18.030793	24.420315	29.147059	30.367035	20.312614	20.670063	16.313873	16.393544	0.000678	0.000678	55.880282	53.885245	10.18064	10.231176	12.727108	12.955737	186.5292737
34.7	23.613908	17.752627	24.297276	18.031792	24.420315	29.145308	30.367035	20.311334	20.671361	16.312596	16.395519	0.000678	0.000678	55.879257	53.891782	10.17983	10.232429	12.72629	12.956568	186.6229265
36.1	23.612911	17.751627	24.298272	18.031792	24.420315	29.143557	30.368848	20.310055	20.671361	16.311319	16.394839	0.000678	0.000678	55.878233	53.886295	10.17902	10.231998	12.725472	12.956568	186.7727042
37.5	23.612911	17.750627	24.298272	18.031792	24.421311	29.143557	30.368848	20.308775	20.671361	16.309362	16.394839	0.000678	0.000678	55.871487	53.886295	10.177779	10.231998	12.724654	12.956568	186.8793635
38.9	23.611914	17.749627	24.298272	18.031792	24.421311	29.141807	30.368848	20.307496	20.671361	16.308085	16.394839	0.000678	0.000678	55.870462	53.886295	10.176969	10.231998	12.723836	12.956568	186.9373519
40.2	23.611914	17.747628	24.298272	18.031792	24.421311	29.141807	30.368848	20.304938	20.671361	16.304172	16.394839	0.000678	0.000678	55.85697	53.886295	10.174487	10.231998	12.7222	12.956568	186.9672731
41.6	23.610917	17.746628	24.298272	18.031792	24.421311	29.140057	30.368848	20.303659	20.671361	16.302895	16.394839	0.000678	0.000678	55.855945	53.886295	10.173677	10.231998	12.721382	12.956568	187.0084084
43	23.610917	17.744628	24.298272	18.031792	24.422307	29.140057	30.368848	20.301101	20.671361	16.298982	16.394839	0.000678	0.000678	55.842454	53.886295	10.171195	10.231998	12.719747	12.956568	186.9317416
44.4	23.60992	17.742629	24.299268	18.031792	24.422307	29.138306	30.370661	20.298543	20.671361	16.295749	16.39416	0.000678	0.000678	55.834684	53.880809	10.169145	10.231567	12.718111	12.956568	186.9466994
45.8	23.608923	17.740629	24.299268	18.031792	24.422307	29.136556	30.370661	20.295986	20.671361	16.292517	16.39416	0.000678	0.000678	55.826913	53.880809	10.167095	10.231567	12.716476	12.956568	186.8774904
47.2	23.608923	17.73863	24.299268	18.031792	24.422307	29.136556	30.370661	20.293428	20.671361	16.288605	16.39416	0.000678	0.000678	55.813423	53.880809	10.164614	10.231567	12.714841	12.956568	186.7839323
48.6	23.607926	17.73663	24.299268	18.030793	24.422307	29.134806	30.370661	20.290872	20.670063	16.285373	16.392184	0.000678	0.000678	55.805652	53.874272	10.162564	10.230314	12.713207	12.955737	186.6959603
50	23.606929	17.73463	24.299268	18.031792	24.423302	29.133056	30.370661	20.288315	20.671361	16.282141	16.39416	0.000678	0.000678	55.797881	53.880809	10.160515	10.231567	12.711572	12.956568	186.647278
51.3	23.605932	17.730631	24.299268	18.030793	24.423302	29.131306	30.370661	20.283203	20.670063	16.274999	16.392184	0.000678	0.000678	55.776622	53.874272	10.155985	10.230314	12.708304	12.955737	186.6248016
52.7	23.605932	17.729631	24.299268	18.030793	24.423302	29.131306	30.370661	20.281925	20.670063	16.273044	16.392184	0.000678	0.000678	55.769878	53.874272	10.154745	10.230314	12.707487	12.955737	186.6154403
54.1	23.604935	17.728632	24.300264	18.030793	24.423302	29.129556	30.372474	20.280647	20.670063	16.271768	16.391505	0.000678	0.000678	55.768851	53.868787	10.153936	10.229883	12.70667	12.955737	186.6566379
55.5	23.604935	17.725632	24.300264	18.030793	24.423302	29.129556	30.372474	20.276814	20.670063	16.265903	16.391505	0.000678	0.000678	55.748621	53.868787	10.150216	10.229883	12.704219	12.955737	186.7202968
56.9	23.603938	17.724632	24.300264	18.029794	24.424298	29.127807	30.372474	20.275536	20.668764	16.264628	16.389529	0.000678	0.000678	55.747593	53.862252	10.149407	10.22863	12.703402	12.954906	186.7727042
58.3	23.603938	17.721633	24.300264	18.029794	24.424298	29.127807	30.372474	20.271704	20.668764	16.258763	16.389529	0.000678	0.000678	55.727365	53.862252	10.145688	10.22863	12.700952	12.954906	186.8325929
59.7	23.603938	17.720633	24.30126	18.029794	24.424298	29.127807	30.374287	20.270427	20.668764	16.256808	16.388849	0.000678	0.000678	55.720623	53.856767	10.144448	10.228198	12.700136	12.954906	186.94109
61.1	23.603938	17.719633	24.30126	18.029794	24.424298	29.127807	30.374287	20.26915	20.668764	16.254853	16.388849	0.000678	0.000678	55.713881	53.856767	10.143208	10.228198	12.699319	12.954906	187.0364569
62.4	23.604935	17.718634	24.30126	18.029794	24.424298	29.129556	30.374287	20.267873	20.668764	16.252219	16.388849	0.000678	0.000678	55.701427	53.856767	10.141537	10.228198	12.698503	12.954906	186.9803642
63.8	23.604935	17.717634	24.30126	18.029794	24.425294	29.129556	30.374287	20.266596	20.668764	16.250264	16.388849	0.000678	0.000678	55.694686	53.856767	10.140298	10.228198	12.697686	12.954906	186.8138807
65.2	23.605932	17.717634	24.30126	18.029794	24.425294	29.131306	30.374287	20.266596	20.668764	16.249584	16.388849	0.000678	0.000678	55.688975	53.856767	10.139867	10.228198	12.697686	12.954906	186.7202968
66.6	23.605932	17.717634	24.30126	18.028795	24.425294	29.131306	30.374287	20.266596	20.667466	16.249584	16.386874	0.000678	0.000678	55.688975	53.850232	10.139867	10.226945	12.697686	12.954075	186.7296532
68	23.606929	17.716634	24.302256	18.029794	24.425294	29.133056	30.3761	20.265319	20.668764	16.246949	16.38817	0.000678	0.000678	55.676524	53.851283	10.138196	10.227767	12.69687	12.954906	186.7090662
69.4	23.607926	17.716634	24.302256	18.029794	24.425294	29.134806	30.3761	20.265319	20.668764	16.246269	16.38817	0.000678	0.000678	55.670814	53.851283	10.137764	10.227767	12.69687	12.954906	186.7165488
70.8	23.608923	17.716634	24.302256	18.028795	24.425294	29.136556	30.3761	20.265319	20.667466	16.245589	16.386195	0.000678	0.000678	55.665105	53.844748	10.137333	10.226514	12.69687	12.954075	186.7539873
72.2	23.608923	17.716634	24.302256	18.028795	24.426289	29.136556	30.3761	20.265319	20.667466	16.245589	16.386195	0.000678	0.000678	55.665105	53.844748	10.137333	10.226514	12.69687	12.954075	186.7521204
73.5	23.60992	17.715634	24.303252	18.029794	24.426289	29.138306	30.377914	20.264042	20.668764	16.242954	16.38749	0.000678	0.000678	55.652658	53.845799	10.135662	10.227336	12.696053	12.954906	186.7408833
74.9	23.610917	17.716634	24.303252	18.029794	24.426289	29.140057	30.377914	20.265319	20.668764	16.244229	16.38749	0.000678	0.000678	55.653688	53.845799	10.13647	10.227336	12.69687	12.954906	186.6922115
76.3	23.610917	17.715634	24.303252	18.028795	24.426289	29.140057	30.377914	20.264042	20.667466	16.242274	16.385515	0.000678	0.000678	55.64695	53.839265	10.135231	10.226083	12.696053	12.954075	186.6585122
77.7	23.611914	17.715634	24.303252	18.029794	24.426289	29.141807	30.377914	20.264042	20.668764	16.241594	16.38749	0.000678	0.000678	55.641243	53.845799	10.1348	10.227336	12.696053	12.954906	186.6154403
79.1	23.611914	17.715634	24.303252	18.029794	24.427285	29.141807	30.377914	20.264042	20.668764	16.241594	16.38749	0.000678	0.000678	55.641243	53.845799	10.1348	10.227336	12.696053	12.954906	186.6041973
80.5	23.612911	17.714634	24.304248	18.029794	24.427285	29.143557	30.379727	20.262765	20.668764	16.23896	16.38681	0.000678	0.000678	55.628799	53.840316	10.133129	10.226905	12.695237	12.954906	186.6229265
81.9	23.612911	17.714634	24.304248	18.029794	24.427285	29.143557	30.379727	20.262765	20.668764	16.23896	16.38681	0.000678	0.000678	55.628799	53.840316	10.133129	10.226905	12.695237	12.954906	186.6622542
83.2	23.613908	17.713635	24.304248	18.029794	24.427285	29.145308	30.379727	20.261488	20.668764	16.236325	16.38681	0.000678	0.000678	55.616356	53.840316	10.131458	10.226905	12.694421	12.954906	186.6191838
84.6	23.613908	17.713635	24.305244	18.029794	24.427285	29.145308	30.38154	20.261488	20.668764	16.236325	16.386131	0.000678	0.000678	55.616356	53.834833	10.131458	10.226474	12.694421	12.954906	186.5629911
86	23.614905	17.712635	24.305244	18.029794	24.428281	29.147059	30.38154	20.260212	20.668764	16.233691	16.386131	0.000678	0.000678	55.603916	53.834833	10.129788	10.226474	12.693605	12.954906	186.5367616
87.4	23.614905	17.712635	24.305244	18.029794	24.428281	29.147059	30.38154	20.260212	20.668764	16.233691	16.386131	0.000678	0.000678	55.603916	53.834833	10.129788	10.226474	12.693605	12.954906	186.5554961
88.8	23.615902	17.711635	24.30624	18.029794	24.428281	29.148809	30.383354	20.258935	20.668764	16.231056	16.385451	0.000678	0.000678	55.591476	53.829351	10.128117	10.226043	12.692788	12.954906	186.5985788
90.2	23.615902	17.711635	24.30624	18.028795	24.428281	29.148809	30.383354	20.258935	20.667466	16.231056	16.383476	0.000678	0.000678	55.591476	53.822818	10.128117	10.22479	12.692788	12.954075	186.6154403
91.6	23.616899	17.710635	24.30624	18.029794	24.428281	29.15056	30.383354	20.257658	20.668764	16.228422	16.385451	0.000678	0.000678	55.579039	53.829351	10.126446	10.226043	12.691972	12.954906	186.6603798
93	23.616899	17.710635	24.30624	18.029794	24.429276	29.15056	30.383354	20.257658	20.668764	16.228422	16.385451	0.000678	0.000678	55.579039	53.829351	10.126446	10.226043	12.691972	12.954906	186.628551
94.3	23.616899	17.709635	24.307236	18.030793	24.429276	29.15056	30.385168	20.256382	20.670063	16.226468	16.386747	0.000678	0.000678	55.572304	53.830402	10.125207	10.226864	12.691156	12.955737	186.6360363
95.7	23.617896	17.709635	24.307236	18.029794	24.429276	29.152311	30.385168	20.256382	20.668764	16.225788	16.384771	0.000678	0.000678	55.566602	53.82387	10.124776	10.225611	12.691156	12.954906	186.6116901
97.1	23.617896	17.708636	24.307236	18.030793	24.429276	29.152311	30.385168	20.255106	20.670063	16.223834	16.386747	0.000678	0.000678	55.559869	53.830402	10.123537	10.226864	12.69034	12.955737	186.6135652
98.5	23.617896	17.708636	24.308232	18.030793	24.429276	29.152311	30.386981	20.255106	20.670063	16.223834	16.386067	0.000678	0.000678	55.559869	53.824921	10.123537	10.226433	12.69034	12.955737	186.6304185
99.9	23.617896	17.708636	24.308232	18.029794	24.430272	29.152311	30.386981	20.255106	20.668764	16.223834	16.384092	0.000678	0.000678	55.559869	53.818388	10.123537	10.22518	12.69034	12.954906	186.6528951
101.3	23.618893	17.708636	24.308232	18.030793	24.430272	29.154062	30.386981	20.255106	20.670063	16.223154	16.386067	0.000678	0.000678	55.554168	53.824921	10.123106	10.226433	12.69034	12.955737	186.6959603
102.7	23.61989	17.707636	24.308232	18.029794	24.430272	29.155813	30.386981	20.253829	20.668764	16.22052	16.384092	0.000678	0.000678	55.541735	53.818388	10.121435	10.22518	12.689524	12.954906	186.7745779
104.1	23.620887	17.708636	24.309228	18.029794	24.430272	29.157564	30.388795	20.255106	20.668764	16.221794	16.383412	0.000678	0.000678	55.542767	53.812908	10.122243	10.224749	12.69034	12.954906	186.7839323
105.4	23.621884	17.707636	24.309228	18.029794	24.430272	29.159316	30.388795	20.253829	20.668764	16.21916	16.383412	0.000678	0.000678	55.530336	53.812908	10.120573	10.224749	12.689524	12.954906	186.8513037
106.8	23.622881	17.707636	24.309228	18.030793	24.431268	29.161067	30.388795	20.253829	20.670063	16.21848	16.385387	0.000678	0.000678	55.524637	53.81944	10.120141	10.226002	12.689524	12.955737	186.7876798
108.2	23.622881	17.707636	24.309228	18.030793	24.431268	29.161067	30.388795	20.253829	20.670063	16.21848	16.385387	0.000678	0.000678	55.524637	53.81944	10.120141	10.226002	12.689524	12.955737	186.6191838
109.6	23.623878	17.707636	24.310224	18.029794	24.431268	29.162819	30.390609	20.253829	20.668764	16.217799	16.382732	0.000678	0.000678	55.518939	53.807427	10.11971	10.224318	12.689524	12.954906	186.4730592
111	23.624875	17.707636	24.310224	18.029794	24.431268	29.16457	30.390609	20.253829	20.668764	16.217119	16.382732	0.000678	0.000678	55.513242	53.807427	10.119279	10.224318	12.689524	12.954906	186.3643372
112.4	23.624875	17.707636	24.310224	18.029794	24.431268	29.16457	30.390609	20.253829	20.668764	16.217119	16.382732	0.000678	0.000678	55.513242	53.807427	10.119279	10.224318	12.689524	12.954906	186.3530887
113.8	23.625872	17.707636	24.310224	18.029794	24.432263	29.166322	30.390609	20.253829	20.668764	16.216439	16.382732	0.000678	0.000678	55.507545	53.807427	10.118847	10.224318	12.689524	12.954906	186.3755849
115.1	23.626869	17.707636	24.310224	18.029794	24.432263	29.168074	30.390609	20.253829	20.668764	16.215759	16.382732	0.000678	0.000678	55.501848	53.807427	10.118416	10.224318	12.689524	12.954906	186.5105371
116.5	23.626869	17.707636	24.310224	18.029794	24.432263	29.168074	30.390609	20.253829	20.668764	16.215759	16.382732	0.000678	0.000678	55.501848	53.807427	10.118416	10.224318	12.689524	12.954906	186.5536279
117.9	23.627866	17.706636	24.310224	18.029794	24.432263	29.169825	30.390609	20.252553	20.668764	16.213125	16.382732	0.000678	0.000678	55.489423	53.807427	10.116746	10.224318	12.688708	12.954906	186.5985788
119.3	23.627866	17.706636	24.31122	18.029794	24.433259	29.169825	30.392423	20.252553	20.668764	16.213125	16.382052	0.000678	0.000678	55.489423	53.801948	10.116746	10.223887	12.688708	12.954906	186.6678714
120.7	23.628863	17.706636	24.31122	18.030793	24.433259	29.171577	30.392423	20.252553	20.670063	16.212445	16.384028	0.000678	0.000678	55.483728	53.808479	10.116315	10.22514	12.688708	12.955737	186.7053172
122.1	23.628863	17.707636	24.31122	18.029794	24.433259	29.171577	30.392423	20.253829	20.668764	16.214399	16.382052	0.000678	0.000678	55.490457	53.801948	10.117554	10.223887	12.689524	12.954906	186.7521204
123.5	23.62986	17.707636	24.31122	18.029794	24.433259	29.173329	30.392423	20.253829	20.668764	16.213719	16.382052	0.000678	0.000678	55.484762	53.801948	10.117122	10.223887	12.689524	12.954906	186.785806
124.9	23.631854	17.707636	24.31122	18.028795	24.433259	29.176834	30.392423	20.253829	20.667466	16.212358	16.380077	0.000678	0.000678	55.473373	53.795417	10.11626	10.222634	12.689524	12.954075	186.7820662
126.2	23.633848	17.707636	24.31122	18.028795	24.433259	29.180338	30.392423	20.253829	20.667466	16.210998	16.380077	0.000678	0.000678	55.461986	53.795417	10.115397	10.222634	12.689524	12.954075	186.7764516
127.6	23.636839	17.709635	24.31122	18.028795	24.434255	29.185596	30.392423	20.256382	20.667466	16.212865	16.380077	0.000678	0.000678	55.458362	53.795417	10.116581	10.222634	12.691156	12.954075	186.7614753
129	23.63983	17.712635	24.312216	18.028795	24.434255	29.190855	30.394237	20.260212	20.667466	16.216687	16.379397	0.000678	0.000678	55.461464	53.789938	10.119005	10.222202	12.693605	12.954075	186.6716201
130.4	23.642821	17.715634	24.312216	18.028795	24.434255	29.196114	30.394237	20.264042	20.667466	16.220509	16.379397	0.000678	0.000678	55.464565	53.789938	10.121429	10.222202	12.696053	12.954075	186.755861
131.8	23.645812	17.720633	24.31122	18.029794	24.434255	29.201374	30.392423	20.270427	20.668764	16.228242	16.382052	0.000678	0.000678	55.481116	53.801948	10.126332	10.223887	12.700136	12.954906	186.7727042
133.2	23.648803	17.725632	24.312216	18.030793	24.434255	29.206635	30.394237	20.276814	20.670063	16.235976	16.383348	0.000678	0.000678	55.497665	53.802999	10.131237	10.224709	12.704219	12.955737	186.8513037
134.6	23.650797	17.730631	24.312216	18.029794	24.435251	29.210143	30.394237	20.283203	20.668764	16.244392	16.381373	0.000678	0.000678	55.519906	53.796468	10.136574	10.223455	12.708304	12.954906	186.8831021
136	23.652791	17.73563	24.312216	18.031792	24.435251	29.213651	30.394237	20.289593	20.671361	16.252809	16.385323	0.000678	0.000678	55.542147	53.80953	10.141912	10.225962	12.712389	12.956568	186.9055543
137.3	23.654785	17.740629	24.312216	18.033791	24.435251	29.21716	30.394237	20.295986	20.673958	16.261229	16.389274	0.000678	0.000678	55.564388	53.822593	10.147252	10.228468	12.716476	12.958229	186.9261313
138.7	23.656779	17.745628	24.312216	18.032792	24.435251	29.220669	30.394237	20.30238	20.67266	16.26965	16.387299	0.000678	0.000678	55.586629	53.816062	10.152593	10.227215	12.720564	12.957398	186.8120069
140.1	23.657776	17.749627	24.312216	18.03479	24.435251	29.222424	30.394237	20.307496	20.675257	16.276797	16.39125	0.000678	0.000678	55.607841	53.829125	10.157125	10.229721	12.723836	12.95906	186.7539873
141.5	23.658773	17.752627	24.312216	18.03479	24.435251	29.224178	30.394237	20.311334	20.675257	16.281988	16.39125	0.000678	0.000678	55.622325	53.829125	10.160417	10.229721	12.72629	12.95906	186.6716201
142.9	23.65977	17.755626	24.312216	18.035789	24.436246	29.225933	30.394237	20.315173	20.676555	16.287179	16.393226	0.000678	0.000678	55.63681	53.835657	10.163709	10.230975	12.728744	12.959891	186.6266758
144.3	23.660767	17.757626	24.312216	18.035789	24.436246	29.227688	30.394237	20.317732	20.676555	16.290413	16.393226	0.000678	0.000678	55.644567	53.835657	10.165761	10.230975	12.730381	12.959891	186.6191838
145.7	23.660767	17.759625	24.312216	18.036788	24.436246	29.227688	30.394237	20.320292	20.677854	16.294328	16.395202	0.000678	0.000678	55.658024	53.842189	10.168244	10.232228	12.732017	12.960722	186.6585122
147	23.660767	17.759625	24.312216	18.036788	24.436246	29.227688	30.394237	20.320292	20.677854	16.294328	16.395202	0.000678	0.000678	55.658024	53.842189	10.168244	10.232228	12.732017	12.960722	186.6547627
148.4	23.661764	17.761625	24.312216	18.037787	24.436246	29.229443	30.394237	20.322852	20.679153	16.297563	16.397177	0.000678	0.000678	55.665781	53.848722	10.170296	10.233481	12.733654	12.961553	186.6229265
149.8	23.661764	17.762625	24.312216	18.037787	24.437242	29.229443	30.394237	20.324133	20.679153	16.299521	16.397177	0.000678	0.000678	55.67251	53.848722	10.171537	10.233481	12.734473	12.961553	186.6004539
151.2	23.661764	17.761625	24.312216	18.037787	24.437242	29.229443	30.394237	20.322852	20.679153	16.297563	16.397177	0.000678	0.000678	55.665781	53.848722	10.170296	10.233481	12.733654	12.961553	186.6603798
152.6	23.661764	17.762625	24.312216	18.037787	24.437242	29.229443	30.394237	20.324133	20.679153	16.299521	16.397177	0.000678	0.000678	55.67251	53.848722	10.171537	10.233481	12.734473	12.961553	186.6566379
154	23.661764	17.762625	24.312216	18.038786	24.437242	29.229443	30.394237	20.324133	20.680452	16.299521	16.399153	0.000678	0.000678	55.67251	53.855254	10.171537	10.234735	12.734473	12.962384	186.6660038
155.4	23.661764	17.762625	24.312216	18.038786	24.437242	29.229443	30.394237	20.324133	20.680452	16.299521	16.399153	0.000678	0.000678	55.67251	53.855254	10.171537	10.234735	12.734473	12.962384	186.6341688
156.8	23.661764	17.761625	24.312216	18.038786	24.438238	29.229443	30.394237	20.322852	20.680452	16.297563	16.399153	0.000678	0.000678	55.665781	53.855254	10.170296	10.234735	12.733654	12.962384	186.6135652
158.1	23.660767	17.761625	24.312216	18.038786	24.442221	29.227688	30.394237	20.322852	20.680452	16.298243	16.399153	0.000678	0.000678	55.671482	53.855254	10.170727	10.234735	12.733654	12.962384	186.5723611
159.5	23.660767	17.759625	24.313212	18.037787	24.445208	29.227688	30.396052	20.320292	20.679153	16.294328	16.396498	0.000678	0.000678	55.658024	53.84324	10.168244	10.23305	12.732017	12.961553	186.5386374
160.9	23.65977	17.759625	24.315204	18.038786	24.446203	29.225933	30.399681	20.320292	20.680452	16.295008	16.397114	0.000678	0.000678	55.663724	53.838809	10.168675	10.233441	12.732017	12.962384	186.5273979
162.3	23.65977	17.757626	24.318192	18.038786	24.448195	29.225933	30.405124	20.317732	20.680452	16.291093	16.395075	0.000678	0.000678	55.650267	53.822368	10.166192	10.232148	12.730381	12.962384	186.5086605
163.7	23.65977	17.757626	24.324168	18.041783	24.448195	29.225933	30.416015	20.317732	20.684349	16.291093	16.396925	0.000678	0.000678	55.650267	53.809084	10.166192	10.233321	12.730381	12.964878	186.5330176
165.1	23.65977	17.756626	24.33114	18.04578	24.44919	29.225933	30.428724	20.316453	20.689546	16.289136	16.400072	0.000678	0.000678	55.643538	53.796857	10.164951	10.235318	12.729562	12.968204	186.5704852
166.5	23.660767	17.755626	24.3411	18.050775	24.44919	29.227688	30.446889	20.315173	20.696044	16.286499	16.403158	0.000678	0.000678	55.631112	53.77474	10.163278	10.237275	12.728744	12.972362	186.6266758
167.9	23.661764	17.755626	24.353052	18.058768	24.450186	29.229443	30.468699	20.315173	20.706445	16.285818	16.410818	0.000678	0.000678	55.625413	53.761261	10.162847	10.242135	12.728744	12.979017	186.6454037
169.2	23.662761	17.755626	24.367992	18.069758	24.451182	29.231198	30.495981	20.315173	20.720754	16.285138	16.422378	0.000678	0.000678	55.619716	53.750946	10.162415	10.249468	12.728744	12.988173	186.6566379
170.6	23.663758	17.756626	24.384924	18.083746	24.451182	29.232953	30.526927	20.316453	20.738977	16.286415	16.438524	0.000678	0.000679	55.620745	53.749256	10.163225	10.259711	12.729562	12.999834	186.5817236
172	23.664755	17.757626	24.403848	18.101729	24.452177	29.234708	30.561545	20.317732	20.762428	16.287693	16.461245	0.000678	0.000679	55.621774	53.76269	10.164035	10.274127	12.730381	13.014841	186.5273979
173.4	23.665752	17.759625	24.426756	18.122711	24.452177	29.236464	30.603497	20.320292	20.789816	16.290927	16.487217	0.000678	0.000679	55.62953	53.773794	10.166087	10.290605	12.732017	13.03237	186.4112088
174.8	23.666749	17.760625	24.45066	18.146689	24.453173	29.238219	30.647328	20.321572	20.821156	16.292205	16.518492	0.000678	0.000679	55.630559	53.798938	10.166897	10.310449	12.732836	13.052428	186.3437098
176.2	23.668743	17.762625	24.478548	18.175663	24.454169	29.24173	30.698532	20.324133	20.85908	16.29476	16.557017	0.000678	0.000679	55.632617	53.834732	10.168517	10.334895	12.734473	13.076702	186.3362149
177.6	23.670737	17.764624	24.508428	18.207634	24.454169	29.245242	30.753477	20.326693	20.900998	16.297315	16.600207	0.000678	0.000679	55.634675	53.879056	10.170138	10.362303	12.73611	13.103534	186.4280761
179	23.672731	17.766624	24.541296	18.242603	24.455165	29.248754	30.814016	20.329254	20.946931	16.29987	16.647404	0.000678	0.000679	55.636732	53.926435	10.171759	10.392257	12.737748	13.132938	186.5273979
180.3	23.674725	17.769623	24.576156	18.282567	24.455165	29.252266	30.878337	20.333096	20.999533	16.304384	16.703297	0.000678	0.000679	55.645514	53.995273	10.174622	10.427734	12.740204	13.166616	186.5592469
181.7	23.676719	17.772623	24.613008	18.325528	24.45616	29.255779	30.946462	20.336938	21.05621	16.308899	16.763936	0.000678	0.000679	55.654296	54.07255	10.177485	10.466227	12.742661	13.202907	186.6510208
183.1	23.678713	17.776622	24.650856	18.371486	24.45616	29.259292	31.016564	20.342062	21.116989	16.315373	16.830031	0.000678	0.000679	55.669803	54.163684	10.181592	10.508189	12.745937	13.241829	186.7876798
184.5	23.67971	17.780621	24.692688	18.42344	24.457156	29.261048	31.094207	20.347187	21.185882	16.322529	16.905583	0.000678	0.000679	55.691007	54.271727	10.18613	10.556162	12.749214	13.285952	186.785806
185.9	23.680707	17.782621	24.735516	18.479389	24.457156	29.262805	31.173875	20.34975	21.260294	16.325767	16.988684	0.000678	0.000679	55.698761	54.400011	10.188184	10.608938	12.750853	13.333617	186.7914197
187.3	23.681704	17.78562	24.780336	18.539335	24.458152	29.264562	31.257439	20.353596	21.340275	16.330964	17.078706	0.000678	0.000679	55.71324	54.543043	10.191481	10.666118	12.753312	13.384858	186.7408833
188.7	23.682701	17.78762	24.828144	18.60028	24.458152	29.266319	31.34679	20.356159	21.42186	16.334203	17.16897	0.000678	0.000679	55.720993	54.675927	10.193535	10.723462	12.754951	13.437134	186.6116901
190.1	23.683698	17.789619	24.877944	18.666221	24.459147	29.268076	31.440101	20.358723	21.510441	16.337442	17.268257	0.000678	0.000679	55.728746	54.829944	10.195589	10.78655	12.756591	13.493903	186.5161577
191.4	23.683698	17.790619	24.927744	18.73416	24.459147	29.268076	31.533655	20.360006	21.602041	16.339402	17.371921	0.000678	0.000679	55.735472	54.996566	10.196832	10.852434	12.757411	13.552618	186.5067847
192.8	23.683698	17.791619	24.97854	18.804097	24.459147	29.268076	31.629331	20.361288	21.696692	16.341362	17.479314	0.000678	0.000679	55.742199	55.170317	10.198075	10.920701	12.758231	13.613299	186.4355751
194.2	23.683698	17.792619	25.031328	18.877031	24.459147	29.268076	31.729027	20.36257	21.795787	16.343321	17.591825	0.000678	0.000679	55.748926	55.352166	10.199319	10.992238	12.759051	13.676842	186.4037091
195.6	23.683698	17.793619	25.085112	18.950964	24.460143	29.268076	31.830886	20.363852	21.896645	16.345281	17.706097	0.000678	0.000679	55.755654	55.534635	10.200562	11.064911	12.759871	13.741529	186.3793384
197	23.683698	17.793619	25.140888	19.028894	24.460143	29.268076	31.93682	20.363852	22.003397	16.345281	17.827617	0.000678	0.000679	55.755654	55.731583	10.200562	11.142212	12.759871	13.81001	186.3587124
198.4	23.683698	17.792619	25.198656	19.107823	24.460143	29.268076	32.046861	20.36257	22.111982	16.343321	17.95029	0.000678	0.000679	55.748926	55.923625	10.199319	11.220265	12.759051	13.879682	186.3905855
199.8	23.684695	17.791619	25.255428	19.18875	24.460143	29.269833	32.155329	20.361288	22.223804	16.340681	18.078239	0.000678	0.000679	55.736498	56.133593	10.197644	11.301696	12.758231	13.951447	186.4468195
201.1	23.684695	17.791619	25.31718	19.272675	24.460143	29.269833	32.273674	20.361288	22.34029	16.340681	18.209487	0.000678	0.000679	55.736498	56.335065	10.197644	11.385248	12.758231	14.026223	186.4599397
202.5	23.685692	17.790619	25.38192	19.356599	24.461139	29.27159	32.398155	20.360006	22.457312	16.338041	18.33923	0.000678	0.000679	55.724071	56.519628	10.195969	11.467864	12.757411	14.10136	186.488047
203.9	23.685692	17.78862	25.448652	19.443521	24.461139	29.27159	32.526905	20.357441	22.579079	16.334122	18.474395	0.000678	0.000679	55.71062	56.71203	10.193483	11.553955	12.755771	14.179563	186.5348934
205.3	23.686689	17.78762	25.517376	19.53344	24.461139	29.273347	32.659965	20.356159	22.705653	16.331482	18.615043	0.000678	0.000679	55.698196	56.912222	10.191809	11.643563	12.754951	14.260873	186.5386374
206.7	23.687686	17.78562	25.5861	19.624358	24.461139	29.275105	32.7935	20.353596	22.834266	16.326883	18.75841	0.000678	0.000679	55.679049	57.11828	10.188892	11.734931	12.753312	14.343515	186.5592469
208.1	23.687686	17.78462	25.65582	19.717274	24.462135	29.275105	32.929458	20.352314	22.966364	16.324924	18.905943	0.000678	0.000679	55.672325	57.331124	10.187649	11.82898	12.752492	14.428418	186.5611152
209.5	23.688683	17.782621	25.727532	19.812189	24.461139	29.276862	33.069813	20.34975	23.101995	16.320325	19.057006	0.000678	0.00068	55.653183	57.545238	10.184732	11.925309	12.750853	14.515615	186.5667419
210.9	23.688683	17.780621	25.799244	19.909101	24.462135	29.276862	33.210691	20.347187	23.241204	16.316407	19.21301	0.000678	0.00068	55.639738	57.771561	10.182247	12.024818	12.749214	14.605138	186.5348934
212.2	23.68968	17.778622	25.871952	20.016005	24.462135	29.27862	33.35406	20.344625	23.395617	16.311809	19.390327	0.000678	0.00068	55.6206	58.055784	10.179331	12.137961	12.747576	14.704468	186.5386374
213.6	23.68968	17.776622	25.94466	20.122909	24.464126	29.27862	33.49797	20.342062	23.550929	16.307891	19.568549	0.000678	0.00068	55.607157	58.339326	10.176846	12.251722	12.745937	14.804407	186.4974196
215	23.68968	17.774622	26.01936	20.234808	24.465122	29.27862	33.646387	20.3395	23.714465	16.303974	19.757033	0.000678	0.00068	55.593716	58.643165	10.174361	12.372078	12.744299	14.909672	186.5011643
216.4	23.690677	17.773623	26.097048	20.348705	24.466117	29.280377	33.80135	20.338219	23.881942	16.301335	19.948779	0.000678	0.00068	55.581304	58.942537	10.172688	12.494564	12.74348	15.01751	186.4936673
217.8	23.690677	17.771623	26.177724	20.467598	24.467113	29.280377	33.962932	20.335657	24.057869	16.297418	20.150333	0.000678	0.00068	55.567865	59.256556	10.170203	12.623366	12.741842	15.130828	186.4843015
219.2	23.691674	17.770623	26.261388	20.590488	24.468109	29.282135	34.131211	20.334376	24.240901	16.294779	20.359673	0.000678	0.00068	55.555456	59.578744	10.16853	12.757198	12.741023	15.248766	186.504909
220.6	23.691674	17.767624	26.349036	20.72137	24.469104	29.282135	34.308283	20.330534	24.437179	16.288905	20.584974	0.000678	0.00068	55.535301	59.929035	10.164804	12.901298	12.738566	15.375286	186.4299535
221.9	23.691674	17.766624	26.440668	20.858246	24.469104	29.282135	34.494262	20.329254	24.643934	16.286947	20.822112	0.000678	0.00068	55.528583	60.294525	10.163562	13.053039	12.737748	15.508615	186.3493411
223.3	23.691674	17.764624	26.536284	21.005114	24.4701	29.282135	34.689264	20.326693	24.867483	16.283031	21.080124	0.000678	0.00068	55.515148	60.700629	10.161079	13.21822	12.73611	15.652837	186.2761988
224.7	23.692671	17.763625	26.63688	21.154979	24.4701	29.283893	34.895461	20.325413	25.097423	16.280393	21.343168	0.000678	0.00068	55.502745	61.096951	10.159406	13.386711	12.735292	15.801249	186.2743277
226	23.692671	17.762625	26.742456	21.314835	24.471096	29.283893	35.113016	20.324133	25.344742	16.278435	21.626994	0.000678	0.00068	55.496028	61.52802	10.158164	13.568614	12.734473	15.960957	186.2761988
227.4	23.692671	17.760625	26.85102	21.482684	24.4701	29.283893	35.337963	20.321572	25.606722	16.27452	21.928889	0.000678	0.00068	55.482596	61.99206	10.155681	13.762212	12.732836	16.130218	186.2687019
228.7	23.692671	17.759625	26.967552	21.669516	24.472091	29.283893	35.580818	20.320292	25.901116	16.272562	22.270684	0.000678	0.00068	55.47588	62.531172	10.154439	13.981538	12.732017	16.320529	186.2405614
230.1	23.692671	17.758626	27.089064	21.870335	24.472091	29.283893	35.835602	20.319012	26.22085	16.270605	22.643957	0.000678	0.000681	55.469164	63.130003	10.153198	14.221237	12.731199	16.52735	186.1542545
231.4	23.692671	17.757626	27.21954	22.081145	24.474083	29.283893	36.110953	20.317732	26.560203	16.268647	23.037538	0.000678	0.000681	55.462449	63.740321	10.151956	14.474173	12.730381	16.747008	186.0960697
232.8	23.693668	17.755626	27.360972	22.298949	24.474083	29.285651	36.411509	20.315173	26.914846	16.264053	23.44369	0.000678	0.000681	55.443337	64.331276	10.149042	14.735398	12.728744	16.976724	186.1261072
234.1	23.693668	17.755626	27.526308	22.524745	24.475079	29.285651	36.765629	20.315173	27.286871	16.264053	23.856307	0.000678	0.000681	55.443337	64.835209	10.149042	15.001001	12.728744	17.217878	186.1486251
235.4	23.693668	17.754626	27.706584	22.757535	24.474083	29.285651	37.15517	20.313893	27.675123	16.262095	24.279692	0.000678	0.000681	55.436623	65.296054	10.147801	15.273766	12.727926	17.469744	186.1692693
236.8	23.694665	17.753627	27.898812	22.997319	24.475079	29.287409	37.5745	20.312614	28.080084	16.259458	24.716376	0.000678	0.000681	55.424228	65.730494	10.146129	15.555344	12.727108	17.73266	186.052893
238.1	23.694665	17.752627	28.092036	23.243098	24.475079	29.287409	38.000158	20.311334	28.500539	16.257501	25.171981	0.000678	0.000681	55.417514	66.194209	10.144887	15.849387	12.72629	18.005866	185.9571291
239.5	23.695662	17.751627	28.288248	23.50686	24.475079	29.289167	38.436697	20.310055	28.957876	16.254864	25.674718	0.000678	0.000681	55.405122	66.751681	10.143215	16.174164	12.725472	18.303301	185.8594358
240.8	23.696659	17.751627	28.487448	23.779615	24.47707	29.290925	38.884352	20.310055	29.437541	16.254184	26.203903	0.000678	0.000682	55.399443	67.345502	10.142784	16.516384	12.725472	18.615556	185.7993023
242.2	23.696659	17.751627	28.691628	24.053368	24.479061	29.290925	39.347911	20.310055	29.925935	16.254184	26.739108	0.000678	0.000682	55.399443	67.913559	10.142784	16.862871	12.725472	18.933805	185.7504307
243.5	23.697656	17.751627	28.903776	24.326123	24.480057	29.292683	39.834659	20.310055	30.419577	16.253503	27.273431	0.000678	0.000682	55.393764	68.426141	10.142352	17.209163	12.725472	19.255796	185.7560705
244.9	23.697656	17.750627	29.125884	24.597878	24.481053	29.292683	40.349877	20.308775	30.918476	16.251547	27.805506	0.000678	0.000682	55.387053	68.871937	10.141111	17.55437	12.724654	19.581545	185.7899086
246.2	23.698653	17.750627	29.346	24.868634	24.483044	29.294442	40.866196	20.308775	31.422638	16.250866	28.343551	0.000678	0.000682	55.381375	69.319241	10.14068	17.90383	12.724654	19.911067	185.7504307
247.5	23.698653	17.750627	29.559144	25.138391	24.482049	29.294442	41.371642	20.308775	31.93207	16.250866	28.890999	0.000678	0.000682	55.381375	69.796536	10.14068	18.25979	12.724654	20.244377	185.7748684
248.9	23.698653	17.750627	29.766312	25.420137	24.48404	29.294442	41.868129	20.308775	32.471835	16.250866	29.481124	0.000678	0.000683	55.381375	70.37955	10.14068	18.643943	12.724654	20.597911	185.7259911
250.2	23.69965	17.750627	29.990412	25.70588	24.48404	29.2962	42.411035	20.308775	33.02738	16.250186	30.078146	0.000678	0.000683	55.375698	70.887286	10.140249	19.033054	12.724654	20.962187	185.6959095
251.6	23.69965	17.749627	30.20256	25.987626	24.486031	29.2962	42.930629	20.307496	33.583266	16.248229	30.681027	0.000678	0.000683	55.368987	71.434704	10.139008	19.426465	12.723836	21.327101	185.6376076
252.9	23.69965	17.748628	30.42666	26.265376	24.485036	29.2962	43.485511	20.306217	34.139249	16.246273	31.273062	0.000678	0.000683	55.362277	71.885434	10.137767	19.813268	12.723018	21.692493	185.5999879
254.3	23.700647	17.748628	30.643788	26.53813	24.487027	29.297959	44.029081	20.306217	34.693038	16.245592	31.864304	0.000678	0.000683	55.356601	72.341606	10.137335	20.200019	12.723018	22.056856	185.5962291
255.6	23.701644	17.748628	30.848964	26.805889	24.485036	29.299718	44.548159	20.306217	35.244298	16.244912	32.45785	0.000678	0.000683	55.350926	72.831925	10.136904	20.588746	12.723018	22.419965	185.6018712
257	23.701644	17.748628	31.055136	27.067653	24.488023	29.299718	45.075119	20.306217	35.790592	16.244912	33.041655	0.000678	0.000684	55.350926	73.276414	10.136904	20.971553	12.723018	22.780207	185.5755328
258.3	23.702641	17.747628	31.266288	27.325421	24.486031	29.301476	45.620426	20.304938	36.335755	16.242275	33.618173	0.000678	0.000684	55.338542	73.664881	10.135232	21.35003	12.7222	23.140104	185.590586
259.7	23.702641	17.747628	31.4625	27.600173	24.488023	29.301476	46.132291	20.304938	36.924804	16.242275	34.260568	0.000678	0.000684	55.338542	74.241052	10.135232	21.772279	12.7222	23.529427	185.5962291
261	23.703638	17.747628	31.648752	27.874926	24.487027	29.303235	46.622793	20.304938	37.52217	16.241595	34.918185	0.000678	0.000684	55.332868	74.871607	10.1348	22.205108	12.7222	23.924726	185.560478
262.3	23.703638	17.747628	31.825044	28.141685	24.489018	29.303235	47.091242	20.304938	38.110209	16.241595	35.567891	0.000678	0.000684	55.332868	75.507585	10.1348	22.633303	12.7222	24.314325	185.5303734
263.7	23.704635	17.747628	32.002332	28.40245	24.489018	29.304994	47.566465	20.304938	38.692787	16.240915	36.207365	0.000678	0.000684	55.327195	76.098573	10.134369	23.05531	12.7222	24.700771	185.5077946
265	23.704635	17.747628	32.170656	28.656222	24.49101	29.304994	48.021518	20.304938	39.267183	16.240915	36.84007	0.000678	0.000684	55.327195	76.69598	10.134369	23.473394	12.7222	25.082243	185.5792925
266.4	23.705632	17.746628	32.33898	28.903	24.492005	29.306753	48.480355	20.303659	39.832868	16.238278	37.459284	0.000678	0.000685	55.314814	77.24821	10.132697	23.883089	12.721382	25.458368	185.6488918
267.7	23.705632	17.746628	32.510292	29.143783	24.492005	29.306753	48.951251	20.303659	40.391648	16.238278	38.065431	0.000678	0.000685	55.314814	77.744115	10.132697	24.284642	12.721382	25.830332	185.6319661
269.1	23.706629	17.746628	32.671644	29.376573	24.49101	29.308512	49.398405	20.303659	40.938364	16.237598	38.660921	0.000678	0.000685	55.309142	78.246602	10.132265	24.679621	12.721382	26.19468	185.5943449
270.4	23.707626	17.746628	32.825028	29.603369	24.49101	29.310271	49.826768	20.303659	41.477195	16.236918	39.24993	0.000678	0.000685	55.303471	78.756763	10.131834	25.070777	12.721382	26.554174	185.584943
271.8	23.708623	17.746628	32.969448	29.83516	24.49101	29.312031	50.233048	20.303659	42.034272	16.236238	39.866852	0.000678	0.000685	55.2978	79.348756	10.131403	25.480978	12.721382	26.926261	185.5548343
273.1	23.70962	17.746628	33.116856	30.069948	24.49101	29.31379	50.650703	20.303659	42.60519	16.235558	40.497645	0.000678	0.000685	55.292129	79.940662	10.130971	25.90094	12.721382	27.308036	185.5134397
274.5	23.710617	17.746628	33.271236	30.298742	24.49101	29.31555	51.091347	20.303659	43.16802	16.234877	41.111424	0.000678	0.000685	55.286459	80.453213	10.13054	26.310098	12.721382	27.684842	185.4965046
275.8	23.711614	17.747628	33.41964	30.521542	24.49101	29.317309	51.518075	20.304938	43.722319	16.236154	41.716699	0.000678	0.000685	55.287495	80.962345	10.13135	26.714093	12.7222	28.056365	185.5209688
277.1	23.712611	17.747628	33.562068	30.737347	24.492005	29.319069	51.930531	20.304938	44.26512	16.235474	42.309812	0.000678	0.000685	55.281826	81.462055	10.130918	27.110459	12.7222	28.420593	185.5360178
278.5	23.713608	17.747628	33.704496	30.947158	24.49101	29.320829	52.345856	20.304938	44.798463	16.234793	42.889353	0.000678	0.000686	55.276157	81.923405	10.130487	27.498224	12.7222	28.778872	185.5096785
279.8	23.714605	17.747628	33.84294	31.150975	24.492005	29.322589	52.752329	20.304938	45.321917	16.234113	43.457648	0.000678	0.000686	55.270488	82.369967	10.130056	27.878914	12.7222	29.130893	185.5077946
281.2	23.716599	17.748628	33.991344	31.347797	24.492005	29.326109	53.191091	20.306217	45.832459	16.23471	44.001321	0.000678	0.000686	55.265857	82.713	10.130434	28.243528	12.723018	29.474596	185.4795604
282.5	23.718593	17.749627	34.140744	31.540624	24.493001	29.329629	53.636	20.307496	46.337483	16.235306	44.53604	0.000678	0.000686	55.261225	83.024167	10.130812	28.602537	12.723836	29.814943	185.5586015
283.9	23.721584	17.751627	34.273212	31.726456	24.493001	29.33491	54.033189	20.310055	46.828769	16.237179	45.063935	0.000678	0.000686	55.257631	83.391243	10.132	28.957353	12.725472	30.146372	185.5134397
285.2	23.724575	17.753627	34.4007	31.907293	24.493997	29.340192	54.417858	20.312614	47.311196	16.239053	45.582985	0.000678	0.000686	55.254037	83.755969	10.133188	29.306601	12.727108	30.472154	185.4965046
286.6	23.727566	17.756626	34.529184	32.082136	24.493001	29.345475	54.807939	20.316453	47.781739	16.242883	46.08533	0.000678	0.000686	55.257145	84.076736	10.135617	29.644967	12.729562	30.790224	185.5153237
287.9	23.730557	17.760625	34.658664	32.250984	24.493997	29.350759	55.203501	20.321572	48.240011	16.248673	46.570581	0.000678	0.000686	55.266953	84.35357	10.139289	29.972153	12.732836	31.100297	185.3986139
289.2	23.732551	17.765624	34.7991	32.424827	24.493001	29.354282	55.635337	20.327973	48.715833	16.257101	47.06925	0.000678	0.000686	55.289126	84.595364	10.144634	30.308728	12.736929	31.422557	185.2875026
290.6	23.735542	17.769623	34.93356	32.601668	24.493997	29.359567	56.051546	20.333096	49.204046	16.262893	47.586537	0.000678	0.000687	55.298931	84.890354	10.148307	30.658237	12.740204	31.753539	185.2969244
291.9	23.737536	17.773623	35.057064	32.775511	24.493001	29.363091	56.436223	20.338219	49.688128	16.269365	48.105232	0.000678	0.000687	55.314402	85.231128	10.152412	31.009073	12.74348	32.082052	185.3383591
293.3	23.738533	17.777622	35.170608	32.944359	24.493997	29.364853	56.7919	20.343343	50.162262	16.27652	48.617446	0.000678	0.000687	55.33554	85.599592	10.156949	31.355896	12.746756	32.404134	185.3345952
294.6	23.740527	17.780621	35.27718	33.109211	24.492005	29.368378	57.127508	20.347187	50.628967	16.281036	49.124316	0.000678	0.000687	55.344309	85.984326	10.159814	31.699464	12.749214	32.72148	185.3590766
296	23.741524	17.783621	35.384748	33.269067	24.493997	29.37014	57.467999	20.351032	51.085132	16.286233	49.616512	0.000678	0.000687	55.358746	86.331648	10.16311	32.03343	12.751673	33.031957	185.3816706
297.3	23.743518	17.78662	35.498292	33.423927	24.493001	29.373665	57.829317	20.354877	51.530448	16.290751	50.090261	0.000678	0.000687	55.367513	86.611696	10.165975	32.355203	12.754132	33.335333	185.4042694
298.7	23.744515	17.789619	35.611836	33.574791	24.494993	29.375428	58.192608	20.358723	51.967515	16.295949	50.553002	0.000678	0.000687	55.38195	86.866379	10.169272	32.669806	12.756591	33.633364	185.3929661
300	23.745512	17.791619	35.722392	33.72066	24.494993	29.37719	58.548243	20.361288	52.393172	16.299188	51.002956	0.000678	0.000687	55.389684	87.107439	10.171326	32.976004	12.758231	33.923874	185.3910892
301.4	23.746509	17.793619	35.83494	33.871524	24.494993	29.378953	58.912223	20.363852	52.836593	16.302428	51.47276	0.000678	0.000687	55.397418	87.366922	10.173381	33.296017	12.759871	34.226783	185.3571912
302.7	23.747506	17.795618	35.940516	34.02039	24.494993	29.380716	59.255441	20.366417	53.277337	16.305668	51.943354	0.000678	0.000687	55.405153	87.655274	10.175436	33.616881	12.761511	34.528139	185.3628396
304	23.7495	17.796618	36.0441	34.165259	24.494993	29.384242	59.59387	20.3677	53.709314	16.306267	52.403804	0.000678	0.000687	55.400514	87.930337	10.175816	33.931134	12.762331	34.823771	185.3779074
305.4	23.750497	17.797618	36.141708	34.306132	24.494993	29.386005	59.914309	20.368982	54.132292	16.307547	52.856647	0.000678	0.000687	55.401546	88.216082	10.176628	34.240488	12.763151	35.113502	185.3797852
306.7	23.751494	17.798618	36.225372	34.44201	24.493997	29.387769	60.190161	20.370265	54.543012	16.308827	53.303466	0.000678	0.000687	55.402577	88.554375	10.17744	34.546014	12.763971	35.395081	185.423096
308.1	23.752491	17.799617	36.304056	34.571893	24.494993	29.389532	60.4506	20.371548	54.938142	16.310107	53.73401	0.000678	0.000688	55.403609	88.88531	10.178252	34.84068	12.764792	35.6662	185.4249739
309.4	23.753488	17.799617	36.374772	34.69678	24.494993	29.391295	60.6855	20.371548	55.320419	16.309427	54.153784	0.000678	0.000688	55.397939	89.233209	10.17782	35.12823	12.764792	35.928713	185.3515428
310.8	23.754485	17.800617	36.438516	34.816673	24.495988	29.393059	60.897919	20.372831	55.689578	16.310707	54.561831	0.000678	0.000688	55.398971	89.592238	10.178632	35.407988	12.765612	36.182416	185.2837381
312.1	23.755482	17.800617	36.504252	34.929571	24.495988	29.394823	61.117652	20.372831	56.039159	16.310027	54.944069	0.000678	0.000688	55.393302	89.895734	10.178201	35.670268	12.765612	36.422845	185.2912748
313.5	23.756479	17.801617	36.570984	35.039472	24.494993	29.396586	61.341419	20.374114	56.381289	16.311307	55.316091	0.000678	0.000688	55.394333	90.17445	10.179013	35.925739	12.766432	36.658319	185.2856242
314.8	23.757476	17.801617	36.635724	35.144377	24.493997	29.39835	61.559186	20.374114	56.70956	16.310627	55.672177	0.000678	0.000688	55.388665	90.434053	10.178581	36.170453	12.766432	36.884413	185.3195247
316.2	23.758473	17.801617	36.705444	35.245286	24.495988	29.400114	61.794454	20.374114	57.026891	16.309947	56.01109	0.000678	0.000688	55.382997	90.638313	10.17815	36.403534	12.766432	37.103121	185.3873183
317.5	23.75947	17.801617	36.77616	35.349193	24.493997	29.401878	62.033881	20.374114	57.355259	16.309267	56.362434	0.000678	0.000688	55.37733	90.854978	10.177719	36.645338	12.766432	37.329588	185.3590766
318.8	23.760467	17.801617	36.847872	35.453099	24.496984	29.403642	62.277502	20.374114	57.685269	16.308587	56.714733	0.000678	0.000688	55.371663	91.065369	10.177287	36.887977	12.766432	37.557344	185.2931532
320.2	23.760467	17.801617	36.907632	35.554008	24.494993	29.403642	62.481153	20.374114	58.007338	16.308587	57.065329	0.000678	0.000688	55.371663	91.329813	10.177287	37.129623	12.766432	37.779771	185.2837381
321.5	23.761464	17.801617	36.97038	35.649922	24.49798	29.405407	62.695609	20.374114	58.31491	16.307906	57.395884	0.000678	0.000688	55.365996	91.544757	10.176856	37.357616	12.766432	37.992326	185.2762015
322.9	23.761464	17.800617	37.024164	35.742838	24.494993	29.405407	62.879937	20.372831	58.61422	16.305946	57.722338	0.000678	0.000688	55.359298	91.795696	10.175612	37.582937	12.765612	38.199304	185.3082249
324.2	23.761464	17.800617	37.064004	35.830759	24.496984	29.405407	63.01678	20.372831	58.898666	16.305946	58.040169	0.000678	0.000688	55.359298	92.100865	10.175612	37.802453	12.765612	38.396123	185.3289461
325.6	23.762461	17.799617	37.098864	35.913684	24.495988	29.407171	63.136729	20.371548	59.168049	16.303305	58.342935	0.000678	0.000688	55.346935	92.405572	10.173937	38.011701	12.764792	38.582628	185.3553059
326.9	23.762461	17.798618	37.136712	35.992613	24.49798	29.407171	63.267184	20.370265	59.425443	16.301345	58.62886	0.000678	0.000688	55.340238	92.667083	10.172694	38.209431	12.763971	38.76093	185.3232961
328.3	23.763458	17.798618	37.182528	36.066547	24.495988	29.408935	63.425416	20.370265	59.667428	16.300665	58.890358	0.000678	0.000688	55.334574	92.84827	10.172263	38.390373	12.763971	38.928647	185.3101111
329.6	23.763458	17.797618	37.227348	36.139481	24.49798	29.408935	63.58054	20.368982	59.906981	16.298704	59.149427	0.000678	0.000688	55.327877	93.029277	10.171019	38.569731	12.763151	39.094761	185.2856242
331	23.764455	17.797618	37.265196	36.20742	24.494993	29.4107	63.711791	20.368982	60.130877	16.298024	59.394222	0.000678	0.000688	55.322214	93.221932	10.170588	38.739298	12.763151	39.250094	185.3176395
332.3	23.764455	17.797618	37.295076	36.272361	24.496984	29.4107	63.815575	20.368982	60.345575	16.298024	59.633286	0.000678	0.000688	55.322214	93.445028	10.170588	38.904978	12.763151	39.399114	185.3854405
333.6	23.765452	17.796618	37.329936	36.334305	24.496984	29.412464	63.936843	20.3677	60.550984	16.295384	59.857511	0.000678	0.000688	55.309855	93.618555	10.168913	39.06045	12.762331	39.54175	185.4174413
335	23.766449	17.796618	37.361808	36.393252	24.498975	29.414229	64.047891	20.3677	60.747017	16.294704	60.072358	0.000678	0.000688	55.304193	93.791748	10.168482	39.209488	12.762331	39.677932	185.4645071
336.3	23.766449	17.796618	37.39866	36.449202	24.500967	29.414229	64.1765	20.3677	60.933592	16.294704	60.272195	0.000678	0.000688	55.304193	93.915221	10.168482	39.348174	12.762331	39.807596	185.4494457
337.7	23.767446	17.797618	37.429536	36.502154	24.499971	29.415994	64.284425	20.368982	61.11063	16.295984	60.464573	0.000678	0.000688	55.305227	94.05686	10.169294	39.481739	12.763151	39.930679	185.4607386
339	23.768443	17.796618	37.465392	36.55111	24.501963	29.417759	64.409956	20.3677	61.274703	16.293343	60.637739	0.000678	0.000688	55.292871	94.142428	10.167619	39.602011	12.762331	40.04479	185.5209688
340.4	23.76944	17.796618	37.501248	36.599067	24.499971	29.419524	64.535699	20.3677	61.4358	16.292663	60.807232	0.000678	0.000688	55.287211	94.221659	10.167188	39.719775	12.762331	40.156869	185.5059107
341.7	23.76944	17.796618	37.531128	36.644026	24.501963	29.419524	64.640647	20.3677	61.587161	16.292663	60.969069	0.000678	0.000688	55.287211	94.31908	10.167188	39.832258	12.762331	40.262209	185.5360178
343.1	23.770437	17.796618	37.55802	36.686988	24.499971	29.421289	64.735228	20.3677	61.732098	16.291983	61.125174	0.000678	0.000689	55.281551	94.422453	10.166756	39.940793	12.762331	40.363109	185.5096785
344.4	23.771434	17.796618	37.5879	36.727951	24.501963	29.423054	64.840458	20.3677	61.870569	16.291303	61.27134	0.000678	0.000689	55.275891	94.494662	10.166325	40.042451	12.762331	40.459537	185.4852138
345.8	23.771434	17.795618	37.623756	36.766916	24.500967	29.423054	64.96693	20.366417	62.002536	16.289342	61.405448	0.000678	0.000689	55.269198	94.517139	10.165082	40.135749	12.761511	40.551462	185.4042694
347.1	23.771434	17.795618	37.66758	36.804882	24.501963	29.423054	65.121798	20.366417	62.131354	16.289342	61.530159	0.000678	0.000689	55.269198	94.483857	10.165082	40.222534	12.761511	40.641218	185.3214109
348.4	23.771434	17.795618	37.708416	36.842847	24.500967	29.423054	65.266395	20.366417	62.260405	16.289342	61.657184	0.000678	0.000689	55.269198	94.469149	10.165082	40.310952	12.761511	40.73116	185.3195247
349.8	23.771434	17.794618	37.749252	36.878815	24.502958	29.423054	65.41127	20.365135	62.382878	16.287382	61.77624	0.000678	0.000689	55.262506	94.441916	10.163839	40.393845	12.760691	40.81654	185.3270599
351.1	23.772431	17.794618	37.790088	36.913783	24.500967	29.424819	65.556425	20.365135	62.502149	16.286702	61.891398	0.000678	0.000689	55.256848	94.408455	10.163407	40.474044	12.760691	40.89971	185.3553059
352.5	23.772431	17.793619	37.837896	36.947753	24.503954	29.424819	65.726717	20.363852	62.618202	16.284742	61.997783	0.000678	0.000689	55.250155	94.325682	10.162164	40.548151	12.759871	40.980656	185.3534282
353.8	23.773428	17.794618	37.888692	36.98372	24.499971	29.426584	65.908072	20.365135	62.741286	16.286022	62.110506	0.000678	0.000689	55.25119	94.237131	10.162976	40.62669	12.760691	41.066527	185.3910892
355.2	23.774425	17.794618	37.940484	37.016691	24.502958	29.42835	66.093431	20.365135	62.854297	16.285342	62.210375	0.000678	0.000689	55.245533	94.123906	10.162544	40.696289	12.760691	41.14539	185.4212114
356.5	23.775422	17.795618	37.993272	37.048662	24.500967	29.430115	66.28282	20.366417	62.964052	16.286622	62.305597	0.000678	0.000689	55.246567	93.998583	10.163356	40.762663	12.761511	41.221999	185.4268585
357.9	23.776419	17.795618	38.049048	37.079634	24.502958	29.431881	66.48344	20.366417	63.070536	16.285941	62.394768	0.000678	0.000689	55.240911	93.849003	10.162925	40.824831	12.761511	41.296342	185.3797852
359.2	23.777416	17.795618	38.113788	37.109607	24.500967	29.433646	66.716963	20.366417	63.173734	16.285261	62.473707	0.000678	0.000689	55.235255	93.638753	10.162493	40.879875	12.761511	41.368407	185.2931532
360.6	23.778413	17.797618	38.173548	37.138581	24.503954	29.435412	66.933154	20.368982	63.273631	16.288501	62.55212	0.000678	0.000689	55.24298	93.453382	10.164548	40.934562	12.763151	41.438181	185.0858582
361.9	23.77941	17.798618	38.236296	37.165557	24.502958	29.437178	67.160809	20.370265	63.366763	16.289781	62.620291	0.000678	0.000689	55.244014	93.238021	10.16536	40.982113	12.763971	41.503243	185.0028825
363.2	23.780407	17.799617	38.302032	37.191533	24.505945	29.438944	67.400024	20.371548	63.456557	16.291061	62.682344	0.000678	0.000689	55.245049	92.99907	10.166172	41.025403	12.764792	41.565986	184.9198764
364.6	23.782401	17.800617	38.37474	37.215512	24.503954	29.442476	67.665472	20.372831	63.539542	16.291661	62.731335	0.000678	0.000689	55.240428	92.706516	10.166552	41.059584	12.765612	41.623981	184.9349739
365.9	23.784395	17.802617	38.445456	37.240489	24.506941	29.446009	67.924517	20.375397	63.626085	16.294222	62.785966	0.000678	0.000689	55.242496	92.433267	10.168176	41.097704	12.767253	41.684474	184.9783626
367.3	23.786389	17.806616	38.516172	37.264468	24.503954	29.449542	68.184421	20.380529	63.709262	16.300704	62.836534	0.000678	0.000689	55.257943	92.154965	10.172288	41.132993	12.770535	41.742624	185.0066519
368.6	23.78938	17.809615	38.586888	37.287447	24.506941	29.454842	68.445188	20.38438	63.789062	16.304546	62.883028	0.000678	0.000689	55.261045	91.871659	10.174725	41.165443	12.772997	41.798424	185.0066519
370	23.791374	17.814614	38.65362	37.310426	24.50495	29.458376	68.692056	20.390798	63.868949	16.312992	62.932385	0.000678	0.000689	55.283179	91.61321	10.180081	41.199894	12.777102	41.854293	185.038714
371.3	23.793368	17.819613	38.725332	37.332406	24.506941	29.46191	68.958208	20.397218	63.945444	16.321439	62.97418	0.000678	0.000689	55.305314	91.320076	10.185439	41.229069	12.781207	41.907799	185.0368259
372.7	23.794365	17.824612	38.800032	37.354387	24.506941	29.463677	69.236401	20.40364	64.022019	16.330569	63.013969	0.000678	0.000689	55.333107	91.010453	10.19123	41.256847	12.785314	41.961369	185.0670033
374	23.796359	17.829611	38.87274	37.376367	24.505945	29.467212	69.508109	20.410064	64.098673	16.33902	63.055225	0.000678	0.00069	55.355243	90.713881	10.19659	41.285652	12.789422	42.015003	185.046259
375.3	23.797356	17.833611	38.94246	37.398347	24.506941	29.46898	69.769519	20.415204	64.175406	16.34619	63.098643	0.000678	0.00069	55.376348	90.436068	10.201139	41.315968	12.792709	42.068702	185.0255125
376.7	23.798353	17.83761	39.011184	37.418329	24.505945	29.470747	70.028029	20.420346	64.245233	16.353362	63.134456	0.000678	0.00069	55.397454	90.153194	10.205687	41.340976	12.795997	42.117575	185.0443708
378	23.798353	17.840609	39.078912	37.437312	24.506941	29.470747	70.283605	20.424203	64.31163	16.359252	63.166837	0.000678	0.00069	55.417532	89.871265	10.209423	41.363589	12.798464	42.164054	185.0745401
379.4	23.79935	17.843609	39.144648	37.456295	24.505945	29.472515	70.532437	20.42806	64.378086	16.364462	63.200664	0.000678	0.00069	55.431948	89.601998	10.212728	41.387215	12.800931	42.210581	185.125444
380.7	23.79935	17.844608	39.209388	37.474278	24.507937	29.472515	70.778245	20.429346	64.4411	16.366425	63.231047	0.000678	0.00069	55.438641	89.333569	10.213974	41.408436	12.801753	42.254704	185.208374
382.1	23.79935	17.846608	39.273132	37.492262	24.505945	29.472515	71.020996	20.431918	64.504167	16.370352	63.262177	0.000678	0.00069	55.452028	89.071882	10.216465	41.43018	12.803398	42.29887	185.176336
383.4	23.79935	17.847608	39.333888	37.509247	24.506941	29.472515	71.253041	20.433204	64.563779	16.372316	63.291239	0.000678	0.00069	55.458722	88.822426	10.217711	41.450481	12.804221	42.340622	185.1367526
384.8	23.800347	17.848608	39.393648	37.526232	24.505945	29.474283	71.481922	20.434491	64.62344	16.3736	63.321043	0.000678	0.00069	55.459751	88.579545	10.218525	41.471301	12.805043	42.382413	185.0311691
386.1	23.800347	17.847608	39.451416	37.541218	24.505945	29.474283	71.70378	20.433204	64.676121	16.371636	63.343865	0.000678	0.00069	55.453057	88.337127	10.217279	41.487245	12.804221	42.41932	184.9840207
387.5	23.800347	17.847608	39.509184	37.556205	24.503954	29.474283	71.926234	20.433204	64.72884	16.371636	63.366723	0.000678	0.00069	55.453057	88.095521	10.217279	41.503215	12.804221	42.456256	185.0104289
388.8	23.800347	17.847608	39.562968	37.570192	24.506941	29.474283	72.133884	20.433204	64.778077	16.371636	63.388183	0.000678	0.00069	55.453057	87.871504	10.217279	41.518209	12.804221	42.490758	184.9877909
390.1	23.800347	17.846608	39.617748	37.584179	24.505945	29.474283	72.345914	20.431918	64.827347	16.369672	63.408979	0.000678	0.00069	55.446364	87.642544	10.216033	41.53274	12.803398	42.525286	184.9330851
391.5	23.800347	17.845608	39.671532	37.597168	24.507937	29.474283	72.554614	20.430632	64.873127	16.367708	63.426285	0.000678	0.00069	55.43967	87.414118	10.214788	41.544832	12.802576	42.557372	184.8538325
392.8	23.800347	17.844608	39.725316	37.610156	24.505945	29.474283	72.763836	20.429346	64.918935	16.365745	63.443617	0.000678	0.00069	55.432977	87.186411	10.213542	41.556943	12.801753	42.58948	184.7632172
394.2	23.800347	17.843609	39.777108	37.622145	24.505945	29.474283	72.965803	20.42806	64.961244	16.363781	63.458144	0.000678	0.00069	55.426284	86.964812	10.212297	41.567095	12.800931	42.619138	184.7613338
395.5	23.801344	17.843609	39.827904	37.634135	24.505945	29.476051	73.164358	20.42806	65.003577	16.363101	63.473389	0.000678	0.00069	55.420621	86.749464	10.211865	41.577748	12.800931	42.648816	184.8349573
396.9	23.801344	17.841609	39.877704	37.646124	24.505945	29.476051	73.359474	20.425488	65.045934	16.359174	63.489352	0.000678	0.00069	55.407236	86.540318	10.209374	41.588904	12.799286	42.678513	184.9896789
398.2	23.801344	17.840609	39.929496	37.658113	24.505945	29.476051	73.562874	20.424203	65.088315	16.357211	63.503948	0.000678	0.00069	55.400544	86.320692	10.208129	41.599105	12.798464	42.70823	185.0368259
399.6	23.801344	17.839609	39.980292	37.6721	24.506941	29.476051	73.762836	20.422917	65.13779	16.355248	63.527723	0.000678	0.00069	55.393853	86.118743	10.206883	41.615721	12.797642	42.742924	185.0651161
400.9	23.801344	17.83761	40.029096	37.686088	24.505945	29.476051	73.9554	20.420346	65.187298	16.351321	63.552919	0.000678	0.00069	55.38047	85.928409	10.204393	41.633331	12.795997	42.777645	185.0990497
402.3	23.801344	17.83661	40.0779	37.700075	24.505945	29.476051	74.1484	20.41906	65.236838	16.349358	63.578147	0.000678	0.00069	55.373779	85.7386	10.203148	41.650965	12.795175	42.812392	185.1009371
403.6	23.801344	17.83461	40.125708	37.713063	24.503954	29.476051	74.337884	20.41649	65.282869	16.345432	63.599865	0.000678	0.00069	55.360398	85.549098	10.200658	41.666145	12.793531	42.844681	185.1461816
404.9	23.801344	17.833611	40.168536	37.727051	24.50495	29.476051	74.507986	20.415204	65.332472	16.34347	63.629323	0.000678	0.00069	55.353708	85.393182	10.199413	41.686738	12.792709	42.87948	185.2366352
406.3	23.801344	17.831611	40.211364	37.73904	24.503954	29.476051	74.678426	20.412634	65.375015	16.339544	63.650331	0.000678	0.000691	55.340329	85.226262	10.196923	41.701423	12.791066	42.909328	185.2931532
407.6	23.801344	17.830611	40.255188	37.751029	24.50495	29.476051	74.853179	20.411349	65.417582	16.337581	63.670667	0.000678	0.000691	55.333639	85.054297	10.195678	41.715641	12.790244	42.939196	185.2969244
409	23.802341	17.828612	40.298016	37.763018	24.507937	29.477819	75.024303	20.408779	65.460173	16.332976	63.691721	0.000678	0.000691	55.314604	84.8882	10.192757	41.73036	12.7886	42.969084	185.2630138
410.3	23.802341	17.826612	40.338852	37.774009	24.506941	29.477819	75.187783	20.40621	65.499236	16.329052	63.709941	0.000678	0.000691	55.301228	84.727706	10.190267	41.743099	12.786957	42.996498	185.1895295
411.7	23.802341	17.825612	40.38168	37.785998	24.509928	29.477819	75.359569	20.404925	65.541873	16.327089	63.731041	0.000678	0.000691	55.29454	84.5624	10.189023	41.757852	12.786136	43.026423	185.1612553
413	23.802341	17.824612	40.42152	37.796988	24.508932	29.477819	75.519675	20.40364	65.580978	16.325127	63.749997	0.000678	0.000691	55.287852	84.408071	10.187778	41.771107	12.785314	43.053871	185.208374
414.4	23.801344	17.822613	40.457376	37.808977	24.509928	29.476051	75.664023	20.401071	65.623661	16.321883	63.776006	0.000678	0.000691	55.280132	84.281287	10.185721	41.789293	12.783671	43.083834	185.242294
415.7	23.801344	17.821613	40.493232	37.818968	24.509928	29.476051	75.80861	20.399787	65.659249	16.319921	63.793528	0.000678	0.000691	55.273445	84.143516	10.184476	41.801547	12.78285	43.108818	185.2328692
417	23.801344	17.819613	40.529088	37.828959	24.51192	29.476051	75.953436	20.397218	65.694854	16.315998	63.811067	0.000678	0.000691	55.260071	84.006024	10.181988	41.813812	12.781207	43.133815	185.2460591
418.4	23.800347	17.818614	40.564944	37.839949	24.510924	29.474283	76.098502	20.395934	65.734038	16.314716	63.832881	0.000678	0.000691	55.259038	83.874413	10.181175	41.829067	12.780386	43.161328	185.195182
419.7	23.800347	17.817614	40.602792	37.84994	24.510924	29.474283	76.251887	20.39465	65.769678	16.312754	63.849064	0.000678	0.000691	55.252351	83.726764	10.179931	41.840385	12.779565	43.186354	185.1706827
421.1	23.800347	17.815614	40.644624	37.861929	24.509928	29.474283	76.42173	20.392082	65.812468	16.308831	63.871008	0.000678	0.000691	55.238978	83.569234	10.177442	41.855733	12.777923	43.216404	185.1273314
422.4	23.79935	17.814614	40.683468	37.87192	24.510924	29.472515	76.579735	20.390798	65.848145	16.30755	63.886532	0.000678	0.000691	55.237945	83.416918	10.17663	41.866591	12.777102	43.24146	185.1028245
423.8	23.798353	17.813615	40.721316	37.88391	24.509928	29.470747	76.73396	20.389514	65.890979	16.306269	63.911299	0.000678	0.000691	55.236911	83.28139	10.175817	41.883914	12.776281	43.271546	185.097169
425.1	23.798353	17.811615	40.764144	37.895899	24.510924	29.470747	76.908803	20.386947	65.933837	16.302346	63.932614	0.000678	0.000691	55.223538	83.1196	10.173329	41.898824	12.774639	43.301651	185.0651161
426.5	23.797356	17.811615	40.808964	37.908887	24.509928	29.46898	77.092147	20.386947	65.980295	16.303027	63.956833	0.000678	0.000691	55.22919	82.953153	10.173761	41.915766	12.774639	43.334287	185.0292887
427.8	23.797356	17.809615	40.851792	37.921875	24.510924	29.46898	77.267697	20.38438	66.02678	16.299104	63.982469	0.000678	0.000691	55.215818	82.797692	10.171273	41.9337	12.772997	43.366946	185.0179668
429.2	23.796359	17.808616	40.892628	37.934864	24.509928	29.467212	77.435403	20.383096	66.073294	16.297824	64.009524	0.000678	0.000691	55.214783	82.653146	10.170461	41.952627	12.772176	43.399629	185.0368259
430.5	23.796359	17.808616	40.933464	37.945854	24.510924	29.467212	77.603425	20.383096	66.112675	16.297824	64.028054	0.000678	0.000691	55.214783	82.497893	10.170461	41.965591	12.772176	43.427301	185.0443708
431.8	23.796359	17.807616	40.975296	37.957843	24.509928	29.467212	77.775873	20.381813	66.155658	16.295863	64.050186	0.000678	0.000691	55.208097	82.343256	10.169217	41.981077	12.771356	43.457509	185.038714
433.2	23.797356	17.806616	41.018124	37.969832	24.510924	29.46898	77.95277	20.380529	66.198666	16.293222	64.071648	0.000678	0.000691	55.195761	82.183742	10.167542	41.996093	12.770535	43.487736	185.046259
434.5	23.797356	17.806616	41.056968	37.981821	24.510924	29.46898	78.113513	20.380529	66.241698	16.293222	64.095913	0.000678	0.000691	55.195761	82.045525	10.167542	42.013072	12.770535	43.517982	184.951951
435.9	23.798353	17.806616	41.094816	37.992811	24.512915	29.470747	78.270411	20.380529	66.281165	16.292541	64.116613	0.000678	0.000691	55.190112	81.907344	10.167111	42.027557	12.770535	43.545726	184.9425223
437.2	23.800347	17.806616	41.13366	38.004801	24.51192	29.474283	78.431721	20.380529	66.324244	16.291181	64.140924	0.000678	0.000691	55.178813	81.769718	10.166248	42.04457	12.770535	43.576011	184.9330851
438.6	23.801344	17.808616	41.1735	38.014792	24.512915	29.476051	78.597466	20.383096	66.360161	16.294423	64.155988	0.000678	0.000691	55.186532	81.616265	10.168304	42.055112	12.772176	43.601263	184.9745857
439.9	23.803338	17.809615	41.21334	38.026781	24.51192	29.479587	78.763515	20.38438	66.403284	16.295023	64.179647	0.000678	0.000691	55.181919	81.474068	10.168685	42.07167	12.772997	43.631585	184.9745857
441.3	23.805332	17.812615	41.254176	38.036772	24.513911	29.483123	78.93403	20.38823	66.439239	16.299546	64.194053	0.000678	0.000691	55.190672	81.316124	10.171553	42.081752	12.77546	43.656867	185.0085409
442.6	23.807326	17.817614	41.292024	38.048761	24.514907	29.48666	79.092354	20.39465	66.482406	16.307993	64.219146	0.000678	0.000691	55.212792	81.184912	10.176911	42.099315	12.779565	43.687225	184.9915678
443.9	23.80932	17.821613	41.329872	38.06075	24.512915	29.490198	79.250953	20.399787	66.525598	16.314479	64.244262	0.000678	0.000691	55.228228	81.053972	10.181025	42.116895	12.78285	43.717602	185.0330573
445.3	23.811314	17.825612	41.36772	38.072739	24.513911	29.493735	79.409827	20.404925	66.568814	16.320967	64.269403	0.000678	0.000691	55.243663	80.923303	10.18514	42.134493	12.786136	43.748	185.0330573
446.6	23.812311	17.830611	41.404572	38.084729	24.514907	29.495504	79.564785	20.411349	66.612055	16.330099	64.295262	0.000678	0.000691	55.271434	80.798042	10.190932	42.152596	12.790244	43.778417	185.0330573
448	23.813308	17.83461	41.439432	38.095719	24.514907	29.497273	79.711608	20.41649	66.651714	16.337269	64.318235	0.000678	0.000691	55.292522	80.677883	10.19548	42.168678	12.793531	43.806317	185.0519149
449.3	23.814305	17.839609	41.474292	38.106709	24.514907	29.499042	79.858666	20.422917	66.691393	16.346404	64.341227	0.000678	0.000691	55.320298	80.557955	10.201274	42.184775	12.797642	43.834234	185.0274006
450.7	23.815302	17.843609	41.510148	38.118698	24.515902	29.500811	80.010171	20.42806	66.734703	16.353577	64.36785	0.000678	0.000692	55.341389	80.438532	10.205824	42.203414	12.800931	43.864707	185.0406022
452	23.815302	17.847608	41.545008	38.128689	24.514907	29.500811	80.157705	20.433204	66.770813	16.361432	64.386578	0.000678	0.000692	55.368138	80.313682	10.210806	42.216527	12.804221	43.890118	185.0047715
453.4	23.816299	17.850607	41.58186	38.139679	24.515902	29.502581	80.313927	20.437063	66.810554	16.366643	64.408241	0.000678	0.000692	55.382544	80.184264	10.214112	42.231695	12.806689	43.918085	184.9613875
454.7	23.817296	17.854606	41.614728	38.150669	24.515902	29.50435	80.453481	20.44221	66.850315	16.37382	64.432704	0.000678	0.000692	55.403639	80.075438	10.218664	42.248824	12.80998	43.946068	185.0274006
456.1	23.818293	17.857606	41.647596	38.16066	24.515902	29.50612	80.593246	20.44607	66.886479	16.379033	64.452875	0.000678	0.000692	55.418046	79.961448	10.221971	42.26295	12.812449	43.971523	185.0349454
457.4	23.81929	17.860605	41.683452	38.170651	24.515902	29.507889	80.745957	20.449931	66.922661	16.384246	64.470978	0.000678	0.000692	55.432454	79.832468	10.225278	42.275627	12.814918	43.996991	185.0123093
458.8	23.820287	17.864604	41.715324	38.181641	24.516898	29.509659	80.88191	20.45508	66.96248	16.391426	64.496193	0.000678	0.000692	55.453551	79.729315	10.229833	42.293285	12.818212	44.025022	184.9764746
460.1	23.821284	17.867604	41.7462	38.190633	24.515902	29.511429	81.013803	20.458943	66.995074	16.396641	64.513489	0.000678	0.000692	55.467959	79.620715	10.233141	42.305399	12.820682	44.04797	184.9387438
461.4	23.821284	17.870603	41.777076	38.198626	24.516898	29.511429	81.145883	20.462806	67.024059	16.402537	64.526481	0.000678	0.000692	55.488031	79.506973	10.236881	42.314498	12.823153	44.068377	184.914217
462.8	23.822281	17.873603	41.809944	38.207618	24.515902	29.513199	81.286688	20.46667	67.056679	16.407753	64.542412	0.000678	0.000692	55.502441	79.388687	10.24019	42.325656	12.825624	44.091345	184.9010078
464.1	23.822281	17.876602	41.84082	38.21661	24.516898	29.513199	81.419153	20.470534	67.089314	16.413651	64.559747	0.000678	0.000692	55.522516	79.280668	10.243932	42.337798	12.828096	44.114325	184.9311954
465.5	23.823278	17.878602	41.872692	38.225602	24.516898	29.514969	81.556087	20.473111	67.121962	16.416902	64.576401	0.000678	0.000692	55.530234	79.167817	10.245994	42.349462	12.829744	44.137316	184.9670455
466.8	23.824275	17.880601	41.903568	38.233595	24.517894	29.516739	81.688931	20.475688	67.150994	16.420154	64.589438	0.000678	0.000692	55.537952	79.054875	10.248057	42.358595	12.831392	44.157762	184.9991065
468.2	23.824275	17.881601	41.93544	38.241587	24.517894	29.516739	81.826258	20.476977	67.180037	16.42212	64.601792	0.000678	0.000692	55.544645	78.937131	10.249305	42.367248	12.832216	44.178217	185.0726595
469.5	23.825272	17.883601	41.96532	38.24958	24.519885	29.518509	81.955183	20.479554	67.209091	16.425373	64.615546	0.000678	0.000692	55.552363	78.829584	10.251368	42.376883	12.833865	44.198681	185.1273314
470.9	23.826269	17.883601	41.994204	38.257573	24.518889	29.520279	82.079978	20.479554	67.238155	16.424692	64.630006	0.000678	0.000692	55.546696	78.727203	10.250937	42.387013	12.833865	44.219153	185.1744494
472.2	23.826269	17.8846	42.028068	38.265566	24.519885	29.520279	82.226498	20.480843	67.267231	16.426659	64.641	0.000678	0.000692	55.553388	78.600107	10.252184	42.394715	12.834689	44.239635	185.1914162
473.5	23.826269	17.8856	42.058944	38.274558	24.519885	29.520279	82.360288	20.482132	67.299954	16.428625	64.658422	0.000678	0.000692	55.560081	78.493425	10.253432	42.40692	12.835513	44.262688	185.1424142
474.9	23.827266	17.8856	42.093804	38.28255	24.519885	29.522049	82.511567	20.482132	67.329053	16.427945	64.668744	0.000678	0.000692	55.554414	78.361832	10.253	42.414151	12.835513	44.283188	185.1103674
476.2	23.827266	17.8846	42.12966	38.291542	24.519885	29.522049	82.667419	20.480843	67.361803	16.425979	64.682715	0.000678	0.000692	55.547722	78.230807	10.251752	42.42394	12.834689	44.306262	185.1405267
477.6	23.828263	17.8846	42.163524	38.301533	24.523868	29.52382	82.814847	20.480843	67.398207	16.425298	64.702426	0.000678	0.000692	55.542056	78.11517	10.251321	42.43775	12.834689	44.331913	185.1650295
478.9	23.828263	17.883601	42.196392	38.311524	24.523868	29.52382	82.958157	20.479554	67.434628	16.423332	64.722849	0.000678	0.000692	55.535364	78.00468	10.250073	42.452059	12.833865	44.357578	185.1650295
480.3	23.82926	17.883601	42.228264	38.322514	24.522872	29.52559	83.097328	20.479554	67.474712	16.422652	64.748323	0.000678	0.000692	55.529699	77.904543	10.249642	42.469908	12.833865	44.385826	185.1801027
481.6	23.82926	17.882601	42.258144	38.333504	24.522872	29.52559	83.227985	20.478265	67.514815	16.420685	64.775208	0.000678	0.000692	55.523009	77.814409	10.248394	42.488747	12.83304	44.414091	185.1499481
483	23.82926	17.880601	42.287028	38.342496	24.522872	29.52559	83.354456	20.475688	67.547643	16.416753	64.794122	0.000678	0.000692	55.509628	77.718891	10.2459	42.502002	12.831392	44.437229	185.1801027
484.3	23.82926	17.879601	42.317904	38.352487	24.522872	29.52559	83.489833	20.4744	67.584135	16.414787	64.816004	0.000678	0.000692	55.502938	77.618929	10.244652	42.517337	12.830568	44.462952	185.1273314
485.6	23.82926	17.878602	42.34878	38.363478	24.521876	29.52559	83.6254	20.473111	67.624295	16.412821	64.842249	0.000678	0.000692	55.496248	77.524338	10.243405	42.53573	12.829744	44.491263	185.0613473
487	23.830257	17.877602	42.375672	38.374468	24.525859	29.527361	83.74363	20.471823	67.664476	16.410174	64.871296	0.000678	0.000692	55.483896	77.449457	10.241726	42.556088	12.82892	44.519591	185.0085409
488.3	23.830257	17.876602	42.401568	38.385458	24.524864	29.527361	83.857617	20.470534	67.704678	16.408208	64.901058	0.000678	0.000692	55.477207	77.379562	10.240479	42.576949	12.828096	44.547936	184.9708156
489.7	23.830257	17.875602	42.427464	38.395449	24.525859	29.527361	83.971739	20.469246	67.741243	16.406242	64.926489	0.000678	0.000692	55.470518	77.304567	10.239232	42.594775	12.827272	44.573719	184.906668
491	23.830257	17.874602	42.455352	38.40544	24.524864	29.527361	84.09479	20.467958	67.777825	16.404277	64.950546	0.000678	0.000692	55.46383	77.219927	10.237985	42.611638	12.826448	44.599516	184.9028974
492.4	23.830257	17.874602	42.485232	38.414432	24.525859	29.527361	84.226803	20.467958	67.810763	16.404277	64.968874	0.000678	0.000692	55.46383	77.120501	10.237985	42.624487	12.826448	44.622745	184.9727045
493.7	23.830257	17.873603	42.51312	38.423424	24.524864	29.527361	84.350178	20.46667	67.843716	16.402311	64.988607	0.000678	0.000692	55.457142	77.030954	10.236738	42.63832	12.825624	44.645986	184.9613875
495.1	23.830257	17.872603	42.544992	38.432415	24.527851	29.527361	84.491368	20.465382	67.876682	16.400345	65.005571	0.000678	0.000692	55.450454	76.922139	10.235491	42.650214	12.8248	44.669238	184.9708156
496.4	23.830257	17.872603	42.570888	38.442406	24.526855	29.527361	84.606236	20.465382	67.913328	16.400345	65.031082	0.000678	0.000692	55.450454	76.847736	10.235491	42.668099	12.8248	44.695088	184.9538399
497.8	23.831254	17.870603	42.59778	38.450399	24.528846	29.529132	84.725665	20.462806	67.942657	16.395734	65.047191	0.000678	0.000692	55.431419	76.758283	10.232566	42.679394	12.823153	44.715777	184.9594987
499.1	23.832251	17.871603	42.624672	38.459391	24.528846	29.530902	84.84524	20.464094	67.975665	16.397019	65.067673	0.000678	0.000692	55.432448	76.674111	10.233381	42.693756	12.823976	44.739064	184.9481811
500.4	23.832251	17.870603	42.65256	38.468383	24.530838	29.530902	84.969398	20.462806	68.008687	16.395054	65.087474	0.000678	0.000692	55.425761	76.585235	10.232134	42.70764	12.823153	44.762362	184.9123283
501.8	23.833248	17.869603	42.684432	38.478374	24.529842	29.532673	85.111485	20.461518	68.045394	16.392408	65.108873	0.000678	0.000692	55.413417	76.482358	10.230456	42.722645	12.822329	44.788262	184.9425223
503.1	23.833248	17.868604	42.715308	38.487366	24.530838	29.532673	85.249328	20.46023	68.078445	16.390443	65.126616	0.000678	0.000692	55.406731	76.379337	10.229209	42.735088	12.821506	44.811584	185.0047715
504.5	23.834245	17.868604	42.749172	38.497357	24.530838	29.534444	85.400733	20.46023	68.115185	16.389763	65.146656	0.000678	0.000692	55.401074	76.26721	10.228778	42.749142	12.821506	44.837511	185.0160864
505.8	23.834245	17.867604	42.779052	38.507348	24.531834	29.534444	85.534519	20.458943	68.151943	16.387797	65.169494	0.000678	0.000692	55.394389	76.174468	10.227531	42.765159	12.820682	44.863452	184.9613875
507.2	23.834245	17.867604	42.809928	38.517339	24.530838	29.534444	85.672955	20.458943	68.188717	16.387797	65.191654	0.000678	0.000692	55.394389	76.077085	10.227531	42.780701	12.820682	44.889407	185.0141983
508.5	23.835242	17.866604	42.840804	38.526331	24.532829	29.536215	85.811584	20.457655	68.221829	16.385152	65.209457	0.000678	0.000693	55.382049	75.974759	10.225853	42.793187	12.819858	44.912779	185.0349454
509.9	23.835242	17.865604	42.87168	38.535323	24.532829	29.536215	85.950408	20.456368	68.254954	16.383187	65.227273	0.000678	0.000693	55.375365	75.872607	10.224606	42.805683	12.819035	44.936162	185.097169
511.2	23.835242	17.864604	42.900564	38.544315	24.533825	29.536215	86.080451	20.45508	68.288094	16.381222	65.246493	0.000678	0.000693	55.36868	75.780159	10.22336	42.819165	12.818212	44.959557	185.2177927
512.6	23.835242	17.863605	42.929448	38.553307	24.533825	29.536215	86.210665	20.453793	68.321248	16.379257	65.265728	0.000678	0.000693	55.361997	75.687856	10.222113	42.832657	12.817388	44.982963	185.3025751
513.9	23.835242	17.862605	42.957336	38.562298	24.536812	29.536215	86.33655	20.452506	68.354415	16.377292	65.285671	0.000678	0.000693	55.355313	75.600449	10.220867	42.846648	12.816565	45.006381	185.2780876
515.3	23.835242	17.861605	42.987216	38.57129	24.534821	29.536215	86.471603	20.451218	68.387597	16.375327	65.304238	0.000678	0.000693	55.34863	75.503682	10.21962	42.859672	12.815742	45.02981	185.2705501
516.6	23.835242	17.861605	43.017096	38.580282	24.535816	29.536215	86.606839	20.451218	68.420792	16.375327	65.322818	0.000678	0.000693	55.34863	75.407073	10.21962	42.872707	12.815742	45.053251	185.234756
517.9	23.834245	17.860605	43.044984	38.589274	24.533825	29.534444	86.733224	20.449931	68.454002	16.374042	65.342802	0.000678	0.000693	55.3476	75.320084	10.218806	42.886728	12.814918	45.076704	185.1650295
519.3	23.834245	17.859605	43.073868	38.598266	24.535816	29.534444	86.864292	20.448644	68.487225	16.372078	65.362105	0.000678	0.000693	55.340916	75.2285	10.217559	42.900271	12.814095	45.100167	185.0915136
520.6	23.834245	17.858606	43.104744	38.607258	24.534821	29.534444	87.004588	20.447357	68.520463	16.370113	65.380031	0.000678	0.000693	55.334233	75.127622	10.216313	42.912848	12.813272	45.123643	185.0745401
522	23.833248	17.857606	43.13562	38.61625	24.536812	29.532673	87.14508	20.44607	68.553714	16.368829	65.39797	0.000678	0.000693	55.333203	75.026916	10.215498	42.925435	12.812449	45.14713	185.0330573
523.3	23.833248	17.856606	43.168488	38.625242	24.535816	29.532673	87.294852	20.444783	68.586979	16.366864	65.414532	0.000678	0.000693	55.32652	74.916974	10.214252	42.937056	12.811626	45.170628	184.9406326
524.7	23.833248	17.856606	43.202352	38.635233	24.536812	29.532673	87.449395	20.444783	68.623957	16.366864	65.434805	0.000678	0.000693	55.32652	74.80757	10.214252	42.951282	12.811626	45.196751	184.9444035
526	23.833248	17.855606	43.23522	38.645224	24.536812	29.532673	87.599619	20.443496	68.660953	16.3649	65.45579	0.000678	0.000693	55.319837	74.703055	10.213006	42.966008	12.810803	45.222888	184.9462923
527.4	23.833248	17.855606	43.264104	38.654216	24.536812	29.532673	87.731818	20.443496	68.694263	16.3649	65.475178	0.000678	0.000693	55.319837	74.612427	10.213006	42.979614	12.810803	45.246424	185.0292887
528.7	23.833248	17.854606	43.289004	38.663208	24.536812	29.532673	87.845922	20.44221	68.727588	16.362936	65.497362	0.000678	0.000693	55.313155	74.540637	10.21176	42.995183	12.80998	45.269971	185.0500277
530.1	23.833248	17.854606	43.312908	38.6712	24.536812	29.532673	87.955582	20.44221	68.757221	16.362936	65.515856	0.000678	0.000693	55.313155	74.4686	10.21176	43.008163	12.80998	45.290912	185.0123093
531.4	23.834245	17.854606	43.338804	38.679193	24.537808	29.534444	88.074514	20.44221	68.786866	16.362255	65.53297	0.000678	0.000693	55.307503	74.387327	10.211329	43.020174	12.80998	45.311862	184.9764746
532.8	23.834245	17.854606	43.362708	38.685188	24.537808	29.534444	88.184421	20.44221	68.809107	16.362255	65.542683	0.000678	0.000693	55.307503	74.305484	10.211329	43.026992	12.80998	45.32758	184.9311954
534.1	23.835242	17.854606	43.385616	38.691182	24.538803	29.536215	88.28986	20.44221	68.831354	16.361575	65.553098	0.000678	0.000693	55.301853	74.228403	10.210897	43.034301	12.80998	45.343303	184.9387438
535.5	23.835242	17.854606	43.407528	38.697177	24.538803	29.536215	88.390817	20.44221	68.853607	16.361575	65.564214	0.000678	0.000693	55.301853	74.156068	10.210897	43.042104	12.80998	45.359032	184.9255369
536.8	23.836239	17.855606	43.42944	38.703172	24.539799	29.537986	88.491873	20.443496	68.875867	16.362859	65.575336	0.000678	0.000693	55.302884	74.083821	10.211712	43.049911	12.810803	45.374766	184.9708156
538.1	23.837236	17.856606	43.45434	38.709166	24.538803	29.539758	88.606831	20.444783	68.898132	16.364143	65.584377	0.000678	0.000693	55.303915	73.997754	10.212526	43.056257	12.811626	45.390505	184.9972251
539.5	23.838233	17.857606	43.480236	38.717159	24.540795	29.541529	88.726525	20.44607	68.92783	16.365428	65.601543	0.000678	0.000693	55.304946	73.917129	10.213341	43.068307	12.812449	45.411498	184.9859096
540.8	23.840227	17.858606	43.506132	38.725152	24.538803	29.545072	88.846358	20.447357	68.957538	16.366032	65.618719	0.000678	0.000693	55.300328	73.836616	10.213724	43.080364	12.813272	45.4325	185.0028825
542.2	23.841224	17.860605	43.531032	38.734144	24.539799	29.546844	88.961714	20.449931	68.990973	16.369281	65.641012	0.000678	0.000693	55.308039	73.7658	10.215785	43.096014	12.814918	45.456139	184.9991065
543.5	23.843218	17.862605	43.557924	38.743136	24.538803	29.550387	89.086445	20.452506	69.024423	16.37185	65.661927	0.000678	0.000693	55.310101	73.685849	10.217415	43.110698	12.816565	45.479789	185.0104289
544.9	23.845212	17.865604	43.580832	38.754126	24.539799	29.553931	89.192816	20.456368	69.065324	16.376384	65.694465	0.000678	0.000693	55.318842	73.634352	10.220291	43.133542	12.819035	45.508711	185.0368259
546.2	23.847206	17.869603	43.606728	38.763117	24.538803	29.557475	89.313194	20.461518	69.098805	16.382884	65.716107	0.000678	0.000693	55.334264	73.559197	10.224414	43.148737	12.822329	45.532387	185.0292887
547.6	23.8492	17.872603	43.635612	38.774108	24.538803	29.56102	89.447627	20.465382	69.139745	16.38742	65.744509	0.000678	0.000693	55.343004	73.480246	10.227292	43.16868	12.8248	45.561341	184.9972251
548.9	23.851194	17.877602	43.665492	38.784099	24.538803	29.564565	89.586881	20.471823	69.176981	16.395888	65.767817	0.000678	0.000693	55.365104	73.391881	10.232664	43.185048	12.82892	45.587677	184.9425223
550.3	23.852191	17.882601	43.692384	38.796088	24.538803	29.566338	89.712369	20.478265	69.221688	16.405039	65.80207	0.000678	0.000693	55.392858	73.327278	10.238468	43.209102	12.83304	45.619299	185.0047715
551.6	23.854185	17.8876	43.721268	38.80508	24.538803	29.569883	89.847322	20.48471	69.255234	16.413511	65.82169	0.000678	0.000693	55.414959	73.238808	10.243843	43.22288	12.837162	45.64303	184.9934482
553	23.855182	17.893599	43.74816	38.81607	24.536812	29.571656	89.973126	20.492445	69.296254	16.424632	65.851562	0.000678	0.000693	55.449399	73.16947	10.250898	43.24386	12.84211	45.67205	185.0028825
554.3	23.856179	17.898598	43.77306	38.825062	24.537808	29.573429	90.089746	20.498894	69.329832	16.433788	65.873995	0.000678	0.000693	55.47716	73.099519	10.256707	43.259616	12.846234	45.695806	185.0028825
555.6	23.857176	17.902597	43.799952	38.834054	24.537808	29.575202	90.215844	20.504054	69.363424	16.440978	65.895051	0.000678	0.000693	55.498238	73.020534	10.261268	43.274406	12.849535	45.719574	185.0123093
557	23.858173	17.907596	43.82784	38.844045	24.538803	29.576976	90.346772	20.510505	69.400765	16.450137	65.919853	0.000678	0.000693	55.526002	72.942015	10.267079	43.291828	12.853661	45.745997	185.0255125
558.3	23.858173	17.910595	43.85772	38.854036	24.537808	29.576976	90.487236	20.514377	69.438123	16.456042	65.943282	0.000678	0.000693	55.546059	72.85451	10.270825	43.308285	12.856138	45.772434	185.0688839
559.7	23.85917	17.914594	43.883616	38.865026	24.538803	29.578749	90.609123	20.51954	69.479237	16.463236	65.973942	0.000678	0.000693	55.567142	72.790217	10.275389	43.329824	12.859441	45.801532	185.0349454
561	23.85917	17.918594	43.906524	38.874018	24.537808	29.578749	90.717065	20.524705	69.512892	16.471111	65.997842	0.000678	0.000693	55.59389	72.729833	10.280386	43.346615	12.862744	45.825352	184.9915678
562.4	23.85917	17.920593	43.928436	38.88201	24.539799	29.578749	90.820418	20.527287	69.542819	16.475049	66.018016	0.000678	0.000693	55.607265	72.669162	10.282884	43.360789	12.864396	45.846535	184.9462923
563.7	23.860167	17.922593	43.948356	38.889004	24.539799	29.580522	90.914463	20.52987	69.569014	16.478307	66.035156	0.000678	0.000693	55.614976	72.612732	10.284951	43.372831	12.866048	45.865078	184.914217
565.1	23.860167	17.925592	43.96728	38.894999	24.54179	29.580522	91.003884	20.533745	69.591474	16.484215	66.048561	0.000678	0.000693	55.635041	72.556002	10.2887	43.38225	12.868527	45.880977	184.8387295
566.4	23.860167	17.927592	43.988196	38.899994	24.540795	29.580522	91.102807	20.536329	69.610196	16.488154	66.056143	0.000678	0.000693	55.648419	72.485404	10.291199	43.387577	12.87018	45.894231	184.8821368
567.8	23.860167	17.928592	44.011104	38.905989	24.540795	29.580522	91.211257	20.537621	69.632667	16.490123	66.066777	0.000678	0.000693	55.655108	72.410732	10.292449	43.395049	12.871006	45.91014	184.8991182
569.1	23.85917	17.929591	44.031024	38.911983	24.540795	29.578749	91.305652	20.538913	69.655145	16.492773	66.079505	0.000678	0.000693	55.667466	72.34969	10.29413	43.403993	12.871833	45.926054	184.936855
570.4	23.85917	17.929591	44.049948	38.917978	24.542786	29.578749	91.395406	20.538913	69.677629	16.492773	66.092934	0.000678	0.000693	55.667466	72.293222	10.29413	43.413429	12.871833	45.941974	184.9745857
571.8	23.85917	17.929591	44.06688	38.923973	24.54179	29.578749	91.475777	20.538913	69.700119	16.492773	66.107761	0.000678	0.000693	55.667466	72.245819	10.29413	43.423848	12.871833	45.957899	185.0368259
573.1	23.858173	17.930591	44.0868	38.929967	24.543782	29.576976	91.570409	20.540205	69.722616	16.495423	66.120507	0.000678	0.000693	55.679825	72.184957	10.295812	43.432805	12.872659	45.973828	185.0368259
574.5	23.858173	17.929591	44.1117	38.935962	24.542786	29.576976	91.688818	20.538913	69.745119	16.493453	66.12978	0.000678	0.000693	55.673134	72.101686	10.294562	43.439322	12.871833	45.989764	185.0066519
575.8	23.858173	17.929591	44.1366	38.942955	24.543782	29.576976	91.807359	20.538913	69.77138	16.493453	66.143506	0.000678	0.000693	55.673134	72.023383	10.294562	43.448968	12.871833	46.008361	185.0556836
577.2	23.858173	17.929591	44.15652	38.950948	24.543782	29.576976	91.902288	20.538913	69.801404	16.493453	66.165166	0.000678	0.000694	55.673134	71.972453	10.294562	43.464191	12.871833	46.029624	185.0933943
578.5	23.85917	17.929591	44.175444	38.958941	24.545773	29.578749	91.992549	20.538913	69.831439	16.492773	66.187533	0.000678	0.000694	55.667466	71.926054	10.29413	43.479911	12.871833	46.050897	185.1782237
579.9	23.860167	17.930591	44.193372	38.966934	24.544778	29.580522	92.07813	20.540205	69.861485	16.494063	66.210606	0.000678	0.000694	55.668487	71.884175	10.294948	43.496128	12.872659	46.072179	185.1801027
581.2	23.862161	17.932591	44.214288	38.973928	24.544778	29.584069	92.178061	20.542789	69.887784	16.496642	66.227152	0.000678	0.000694	55.670531	71.824073	10.296585	43.507758	12.874312	46.090808	185.1706827
582.5	23.864155	17.93459	44.2362	38.98192	24.545773	29.587617	92.282852	20.545374	69.917851	16.499221	66.247464	0.000678	0.000694	55.672574	71.764403	10.298221	43.522036	12.875966	46.112107	185.1650295
583.9	23.866149	17.93659	44.259108	38.989913	24.547765	29.591165	92.392516	20.547959	69.947929	16.501801	66.267091	0.000678	0.000694	55.674617	71.700335	10.299858	43.535832	12.877619	46.133415	185.2328692
585.2	23.868143	17.939589	44.279028	38.997906	24.546769	29.594713	92.487967	20.551837	69.978019	16.506351	66.288816	0.000678	0.000694	55.683349	71.649722	10.302745	43.551104	12.8801	46.154733	185.281852
586.6	23.86914	17.941589	44.294964	39.0049	24.547765	29.596487	92.56439	20.554423	70.004356	16.509612	66.308878	0.000678	0.000694	55.691059	71.612163	10.304814	43.565208	12.881754	46.173394	185.2988029
587.9	23.871134	17.943589	44.309904	39.011893	24.54876	29.600036	92.636086	20.557009	70.030702	16.512192	66.329645	0.000678	0.000694	55.693101	71.579086	10.306452	43.579808	12.883408	46.192062	185.2272172
589.3	23.872131	17.944588	44.323848	39.016889	24.547765	29.60181	92.703045	20.558302	70.049526	16.513483	66.342197	0.000678	0.000694	55.694121	71.540846	10.30727	43.588633	12.884235	46.2054	185.1556021
590.6	23.873128	17.946588	44.337792	39.022884	24.54876	29.603585	92.770046	20.560888	70.07212	16.516744	66.359213	0.000678	0.000694	55.701831	71.50745	10.30934	43.600597	12.88589	46.221411	185.1348728
592	23.874125	17.948588	44.349744	39.027879	24.54876	29.60536	92.827509	20.563475	70.090954	16.520006	66.373167	0.000678	0.000694	55.70954	71.478155	10.31141	43.610408	12.887545	46.234758	185.1537222
593.3	23.875122	17.948588	44.362692	39.032874	24.549756	29.607134	92.889796	20.563475	70.109792	16.519326	66.386429	0.000678	0.000694	55.703872	71.444433	10.310978	43.619733	12.887545	46.248108	185.2648997
594.6	23.876119	17.949587	44.381616	39.036871	24.54876	29.608909	92.980894	20.564768	70.124865	16.520616	66.391058	0.000678	0.000694	55.704892	71.379281	10.311797	43.622987	12.888372	46.258791	185.2931532
596	23.877116	17.950587	44.402532	39.042865	24.549756	29.610684	93.081672	20.566062	70.147481	16.521907	66.403224	0.000678	0.000694	55.705912	71.314939	10.312616	43.631543	12.889199	46.274819	185.3025751
597.3	23.878113	17.951587	44.424444	39.047861	24.54876	29.612459	93.187351	20.567355	70.166332	16.523198	66.410237	0.000678	0.000694	55.706933	71.24144	10.313435	43.636474	12.890027	46.288181	185.2762015
598.7	23.878113	17.952587	44.44536	39.052857	24.549756	29.612459	93.288322	20.568649	70.185187	16.52517	66.41795	0.000678	0.000694	55.713621	71.172458	10.314686	43.641897	12.890855	46.301545	185.2215654
600	23.87911	17.952587	44.467272	39.058851	24.549756	29.614234	93.394203	20.568649	70.20782	16.524489	66.429437	0.000678	0.000694	55.707953	71.103928	10.314254	43.649975	12.890855	46.317588	185.1932953
601.4	23.880107	17.952587	44.488188	39.064846	24.550752	29.61601	93.495368	20.568649	70.230458	16.523809	66.441626	0.000678	0.000694	55.702286	71.039896	10.313823	43.658547	12.890855	46.333636	185.176336
602.7	23.880107	17.953587	44.509104	39.071839	24.549756	29.61601	93.596628	20.569943	70.256878	16.52578	66.458291	0.000678	0.000694	55.708973	70.980719	10.315074	43.670265	12.891682	46.352365	185.2046081
604.1	23.880107	17.953587	44.53002	39.078833	24.550752	29.61601	93.697983	20.569943	70.283307	16.52578	66.474963	0.000678	0.000694	55.708973	70.921608	10.315074	43.681991	12.891682	46.371101	185.1348728
605.4	23.880107	17.952587	44.54994	39.085827	24.549756	29.61601	93.7946	20.568649	70.309744	16.523809	66.49234	0.000678	0.000694	55.702286	70.866964	10.313823	43.694212	12.890855	46.389844	185.0292887
606.7	23.880107	17.952587	44.56986	39.092821	24.550752	29.61601	93.891302	20.568649	70.336189	16.523809	66.509726	0.000678	0.000694	55.702286	70.812376	10.313823	43.706439	12.890855	46.408595	184.9085567
608.1	23.880107	17.951587	44.591772	39.100813	24.549756	29.61601	93.997775	20.567355	70.366424	16.521838	66.530202	0.000678	0.000694	55.695599	70.753824	10.312572	43.72084	12.890027	46.430033	184.8160818
609.4	23.880107	17.952587	44.610696	39.107807	24.550752	29.61601	94.089812	20.568649	70.392888	16.523809	66.548301	0.000678	0.000694	55.702286	70.703743	10.313823	43.733571	12.890855	46.448799	184.8255162
610.8	23.881104	17.951587	44.62962	39.113802	24.551748	29.617785	94.181928	20.567355	70.415578	16.521157	66.561933	0.000678	0.000694	55.689933	70.648948	10.31214	43.74316	12.890027	46.46489	184.8538325
612.1	23.881104	17.951587	44.647548	39.118797	24.551748	29.617785	94.269267	20.567355	70.434492	16.521157	66.57179	0.000678	0.000694	55.689933	70.593833	10.31214	43.750093	12.890027	46.478303	184.8991182
613.5	23.882101	17.952587	44.66448	39.123793	24.551748	29.61956	94.351818	20.568649	70.45341	16.522448	66.582348	0.000678	0.000694	55.690953	70.543149	10.312959	43.757519	12.890855	46.49172	184.936855
614.8	23.883098	17.952587	44.6844	39.127789	24.551748	29.621336	94.449017	20.568649	70.468547	16.521768	66.586343	0.000678	0.000694	55.685287	70.474638	10.312528	43.76033	12.890855	46.502456	184.9745857
616.2	23.884095	17.953587	44.707308	39.131785	24.550752	29.623112	94.560903	20.569943	70.483688	16.523059	66.588253	0.000678	0.000694	55.686308	70.393101	10.313347	43.761673	12.891682	46.513194	184.9972251
617.5	23.885092	17.954586	44.72922	39.136781	24.552743	29.624887	94.668032	20.571236	70.502617	16.52435	66.595342	0.000678	0.000694	55.687329	70.320777	10.314166	43.76666	12.89251	46.52662	185.0330573
618.9	23.885092	17.954586	44.747148	39.141776	24.551748	29.624887	94.75576	20.571236	70.521551	16.52435	66.605219	0.000678	0.000694	55.687329	70.265977	10.314166	43.773608	12.89251	46.54005	185.10848
620.2	23.886089	17.955586	44.763084	39.146772	24.553739	29.626663	94.8338	20.57253	70.540489	16.525641	66.616492	0.000678	0.000694	55.688349	70.219942	10.314985	43.781538	12.893338	46.553484	185.1461816
621.5	23.887086	17.956586	44.77902	39.150768	24.554735	29.628439	94.911896	20.573824	70.555643	16.526933	66.623286	0.000678	0.000694	55.68937	70.169213	10.315805	43.786318	12.894165	46.564233	185.0745401
622.9	23.888083	17.956586	44.795952	39.153766	24.55573	29.630215	94.994933	20.573824	70.56701	16.526252	66.624904	0.000678	0.000694	55.683705	70.109453	10.315373	43.787456	12.894165	46.572297	185.0330573
624.2	23.888083	17.957586	44.811888	39.156763	24.55573	29.630215	95.073144	20.575118	70.578379	16.528224	66.62722	0.000678	0.000694	55.69039	70.054096	10.316624	43.789085	12.894993	46.580362	185.0443708
625.6	23.88908	17.957586	44.827824	39.15976	24.556726	29.631991	95.15141	20.575118	70.589749	16.527544	66.629537	0.000678	0.000694	55.684725	69.99879	10.316192	43.790715	12.894993	46.588428	185.1292189
626.9	23.88908	17.957586	44.842764	39.162758	24.557722	29.631991	95.224835	20.575118	70.601121	16.527544	66.632552	0.000678	0.000694	55.684725	69.947873	10.316192	43.792836	12.894993	46.596496	185.2272172
628.3	23.88908	17.957586	44.8587	39.166754	24.556726	29.631991	95.303209	20.575118	70.616286	16.527544	66.639357	0.000678	0.000694	55.684725	69.897382	10.316192	43.797624	12.894993	46.607255	185.2705501
629.6	23.88908	17.957586	44.874636	39.17075	24.558717	29.631991	95.381638	20.575118	70.631454	16.527544	66.646166	0.000678	0.000694	55.684725	69.846935	10.316192	43.802414	12.894993	46.618016	185.3025751
631	23.88908	17.957586	44.889576	39.174747	24.558717	29.631991	95.455217	20.575118	70.646625	16.527544	66.653672	0.000678	0.000694	55.684725	69.80086	10.316192	43.807695	12.894993	46.628779	185.3044613
632.3	23.88908	17.957586	44.904516	39.179742	24.560709	29.631991	95.528844	20.575118	70.665592	16.527544	66.66567	0.000678	0.000694	55.684725	69.759529	10.316192	43.816135	12.894993	46.642237	185.2234522
633.7	23.88908	17.956586	44.91846	39.183739	24.559713	29.631991	95.597607	20.573824	70.680769	16.525572	66.673879	0.000678	0.000694	55.678041	69.717846	10.314941	43.821911	12.894165	46.653006	185.2046081
635	23.890077	17.956586	44.931408	39.187735	24.560709	29.633767	95.661497	20.573824	70.695949	16.524892	66.682786	0.000678	0.000694	55.672377	69.680512	10.31451	43.828178	12.894165	46.663777	185.1876428
636.3	23.890077	17.956586	44.947344	39.190732	24.559713	29.633767	95.740182	20.573824	70.707336	16.524892	66.685119	0.000678	0.000694	55.672377	69.625563	10.31451	43.82982	12.894165	46.671857	185.2272172
637.7	23.890077	17.955586	44.962284	39.194729	24.561704	29.633767	95.813999	20.57253	70.722521	16.52292	66.69264	0.000678	0.000694	55.665693	69.579669	10.313259	43.835111	12.893338	46.682633	185.2008356
639	23.890077	17.955586	44.976228	39.198725	24.559713	29.633767	95.88294	20.57253	70.737708	16.52292	66.700859	0.000678	0.000694	55.665693	69.538121	10.313259	43.840894	12.893338	46.69341	185.1461816
640.4	23.890077	17.955586	44.992164	39.201722	24.560709	29.633767	95.961782	20.57253	70.749101	16.52292	66.703198	0.000678	0.000694	55.665693	69.483306	10.313259	43.84254	12.893338	46.701495	185.0990497
641.7	23.890077	17.954586	45.011088	39.205719	24.559713	29.633767	96.055479	20.571236	70.764293	16.520948	66.707943	0.000678	0.000694	55.659009	69.420329	10.312008	43.845878	12.89251	46.712277	185.0952816
643.1	23.88908	17.954586	45.030012	39.209715	24.561704	29.631991	96.149256	20.571236	70.779489	16.521629	66.71269	0.000678	0.000694	55.664672	69.357421	10.312439	43.849218	12.89251	46.723061	185.1480682
644.4	23.88908	17.953587	45.049932	39.214711	24.559713	29.631991	96.248054	20.569943	70.798487	16.519657	66.721238	0.000678	0.000694	55.657988	69.294968	10.311188	43.855233	12.891682	46.736545	185.195182
645.8	23.888083	17.952587	45.06786	39.218707	24.561704	29.630215	96.337046	20.568649	70.813689	16.518366	66.726687	0.000678	0.000694	55.656967	69.236482	10.310369	43.859067	12.890855	46.747334	185.1669171
647.1	23.887086	17.951587	45.086784	39.223703	24.561704	29.628439	96.431061	20.567355	70.832695	16.517075	66.735938	0.000678	0.000694	55.655946	69.178445	10.30955	43.865577	12.890027	46.760824	185.1631428
648.5	23.887086	17.950587	45.105708	39.228698	24.563696	29.628439	96.525154	20.566062	70.851706	16.515104	66.745194	0.000678	0.000694	55.649261	69.120468	10.308299	43.87209	12.889199	46.774318	185.2121399
649.8	23.886089	17.950587	45.124632	39.232695	24.563696	29.626663	96.619327	20.566062	70.866918	16.515784	66.749957	0.000678	0.000694	55.654924	69.057888	10.308731	43.875442	12.889199	46.785116	185.1687961
651.1	23.886089	17.950587	45.141564	39.23769	24.565687	29.626663	96.703654	20.566062	70.885936	16.515784	66.760613	0.000678	0.000694	55.654924	69.008575	10.308731	43.88294	12.889199	46.798616	185.1744494
652.5	23.885092	17.949587	45.156504	39.242686	24.564692	29.624887	96.778113	20.564768	70.904959	16.514493	66.772664	0.000678	0.000694	55.653903	68.96784	10.307912	43.89142	12.888372	46.81212	185.0952816
653.8	23.884095	17.948588	45.173436	39.246682	24.565687	29.623112	96.86256	20.563475	70.920181	16.513203	66.778829	0.000678	0.000694	55.652882	68.913956	10.307093	43.895758	12.887545	46.822926	185.0651161
655.2	23.883098	17.948588	45.194352	39.251677	24.563696	29.621336	96.966964	20.563475	70.939212	16.513883	66.786713	0.000678	0.000694	55.658545	68.847736	10.307524	43.901306	12.887545	46.836437	185.038714
656.5	23.883098	17.947588	45.21228	39.256673	24.563696	29.621336	97.056532	20.562181	70.958247	16.511912	66.796688	0.000678	0.000694	55.65186	68.794357	10.306274	43.908327	12.886717	46.849952	185.0292887
657.9	23.882101	17.946588	45.229212	39.258671	24.5627	29.61956	97.141188	20.560888	70.965863	16.510621	66.793859	0.000678	0.000694	55.650839	68.731351	10.305455	43.906336	12.88589	46.855359	185.0255125
659.2	23.881104	17.946588	45.24714	39.261668	24.560709	29.617785	97.230895	20.560888	70.977287	16.511302	66.794837	0.000678	0.000694	55.656503	68.668803	10.305886	43.907024	12.88589	46.86347	185.038714
660.6	23.880107	17.945588	45.268056	39.263667	24.561704	29.61601	97.335642	20.559595	70.984904	16.510011	66.789226	0.000678	0.000694	55.655481	68.588962	10.305068	43.903075	12.885063	46.868878	185.0575718
661.9	23.880107	17.945588	45.287976	39.264666	24.558717	29.61601	97.435493	20.559595	70.988713	16.510011	66.779809	0.000678	0.000694	55.655481	68.508828	10.305068	43.896448	12.885063	46.871583	185.0349454
663.2	23.87911	17.945588	45.305904	39.265665	24.559713	29.614234	97.525434	20.559595	70.992522	16.510691	66.771784	0.000678	0.000694	55.661146	68.437258	10.305499	43.890801	12.885063	46.874287	185.0066519
664.6	23.878113	17.944588	45.327816	39.267663	24.558717	29.612459	97.635459	20.558302	71.000141	16.509401	66.765478	0.000678	0.000694	55.660124	68.353487	10.30468	43.886363	12.884235	46.879697	185.038714
665.9	23.877116	17.944588	45.349728	39.268662	24.559713	29.610684	97.745591	20.558302	71.00395	16.510081	66.75467	0.000678	0.000694	55.665789	68.265214	10.305112	43.878757	12.884235	46.882402	185.1047118
667.3	23.877116	17.944588	45.37164	39.27066	24.557722	29.610684	97.855831	20.558302	71.01157	16.510081	66.748365	0.000678	0.000694	55.665789	68.181676	10.305112	43.874321	12.884235	46.887812	185.1329853
668.6	23.877116	17.943589	45.393552	39.273658	24.559713	29.610684	97.966179	20.557009	71.023001	16.50811	66.746564	0.000678	0.000694	55.659103	68.102858	10.303862	43.873054	12.883408	46.895929	185.1405267
670	23.878113	17.943589	45.413472	39.276655	24.558717	29.612459	98.066588	20.557009	71.034433	16.50743	66.746157	0.000678	0.000694	55.653438	68.032551	10.30343	43.872768	12.883408	46.904047	185.0783156
671.3	23.878113	17.944588	45.432396	39.279652	24.557722	29.612459	98.162059	20.558302	71.045867	16.509401	66.746448	0.000678	0.000694	55.660124	67.966526	10.30468	43.872972	12.884235	46.912166	185.0274006
672.7	23.87911	17.944588	45.452316	39.28265	24.556726	29.614234	98.262641	20.558302	71.057303	16.508721	66.746044	0.000678	0.000694	55.65446	67.896381	10.304249	43.872688	12.884235	46.920287	185.1141346
674	23.880107	17.945588	45.473232	39.285647	24.557722	29.61601	98.368349	20.559595	71.06874	16.510011	66.744946	0.000678	0.000695	55.655481	67.822129	10.305068	43.871915	12.885063	46.928409	185.2272172
675.4	23.880107	17.945588	45.495144	39.290642	24.55573	29.61601	98.479195	20.559595	71.087806	16.510011	66.752167	0.000678	0.000695	55.655481	67.752959	10.305068	43.876996	12.885063	46.941948	185.2950393
676.7	23.881104	17.947588	45.51606	39.294639	24.557722	29.617785	98.585104	20.562181	71.103061	16.513273	66.75558	0.000678	0.000695	55.663188	67.683471	10.307137	43.879398	12.886717	46.952783	185.3289461
678.1	23.881104	17.948588	45.53598	39.298635	24.554735	29.617785	98.686061	20.563475	71.11832	16.515244	66.759692	0.000678	0.000695	55.669874	67.618242	10.308388	43.882292	12.887545	46.963619	185.2893887
679.4	23.881104	17.949587	45.552912	39.302632	24.558717	29.617785	98.771945	20.564768	71.133581	16.517215	66.765895	0.000678	0.000695	55.67656	67.565601	10.309638	43.886657	12.888372	46.974458	185.2291041
680.7	23.881104	17.950587	45.57084	39.306628	24.558717	29.617785	98.862951	20.566062	71.148845	16.519186	66.771404	0.000678	0.000695	55.683246	67.508842	10.310889	43.890534	12.889199	46.9853	185.1329853
682.1	23.881104	17.951587	45.58578	39.308626	24.561704	29.617785	98.938845	20.567355	71.156479	16.521157	66.769984	0.000678	0.000695	55.689933	67.455496	10.31214	43.889534	12.890027	46.990721	185.0745401
683.4	23.881104	17.951587	45.602712	39.310624	24.560709	29.617785	99.024918	20.567355	71.164112	16.521157	66.767172	0.000678	0.000695	55.689933	67.393878	10.31214	43.887556	12.890027	46.996144	185.021743
684.8	23.880107	17.952587	45.619644	39.312623	24.5627	29.61601	99.111057	20.568649	71.171747	16.523809	66.764361	0.000678	0.000695	55.702286	67.332323	10.313823	43.885578	12.890855	47.001566	185.0519149
686.1	23.880107	17.952587	45.633588	39.314621	24.560709	29.61601	99.182043	20.568649	71.179382	16.523809	66.763639	0.000678	0.000695	55.702286	67.283287	10.313823	43.885069	12.890855	47.00699	185.1028245
687.5	23.880107	17.953587	45.644544	39.316619	24.561704	29.61601	99.237848	20.569943	71.187018	16.52578	66.765006	0.000678	0.000695	55.708973	67.24674	10.315074	43.886031	12.891682	47.012414	185.2027223
688.8	23.880107	17.954586	45.6555	39.318617	24.561704	29.61601	99.293681	20.571236	71.194655	16.527752	66.766373	0.000678	0.000695	55.715661	67.210217	10.316324	43.886993	12.89251	47.017838	185.2234522
690.2	23.880107	17.954586	45.669444	39.319616	24.5627	29.61601	99.36478	20.571236	71.198474	16.527752	66.761141	0.000678	0.000695	55.715661	67.156732	10.316324	43.883311	12.89251	47.020551	185.1819894
691.5	23.880107	17.956586	45.68538	39.320615	24.5627	29.61601	99.44609	20.573824	71.202292	16.531695	66.754516	0.000678	0.000695	55.729037	67.095015	10.318827	43.87865	12.894165	47.023264	185.1631428
692.8	23.880107	17.957586	45.703308	39.323613	24.564692	29.61601	99.537633	20.575118	71.21375	16.533667	66.755525	0.000678	0.000695	55.735725	67.034176	10.320078	43.87936	12.894993	47.031402	185.1329853
694.2	23.881104	17.959585	45.719244	39.32661	24.564692	29.617785	99.619065	20.577706	71.225209	16.53693	66.757928	0.000678	0.000695	55.743433	66.981664	10.322148	43.88105	12.896649	47.039543	185.1348728
695.5	23.881104	17.961585	45.732192	39.329607	24.567679	29.617785	99.685271	20.580295	71.23667	16.540874	66.76242	0.000678	0.000695	55.756811	66.941586	10.324651	43.884212	12.898305	47.047684	185.1499481
696.9	23.881104	17.964584	45.749124	39.331605	24.568674	29.617785	99.771906	20.584178	71.244311	16.54679	66.759616	0.000678	0.000695	55.776879	66.880501	10.328405	43.882238	12.900789	47.053113	185.1329853
698.2	23.881104	17.966584	45.767052	39.333604	24.56967	29.617785	99.863707	20.586767	71.251953	16.550735	66.756116	0.000678	0.000695	55.790259	66.815357	10.330908	43.879775	12.902445	47.058542	185.1386401
699.6	23.881104	17.969583	45.782988	39.335602	24.570666	29.617785	99.94537	20.590652	71.259596	16.556653	66.754008	0.000678	0.000695	55.81033	66.758518	10.334664	43.878292	12.90493	47.063971	185.1179018
700.9	23.882101	17.971583	45.795936	39.336601	24.571662	29.61956	100.011763	20.593242	71.263417	16.559918	66.749475	0.000678	0.000695	55.818039	66.709548	10.336735	43.875102	12.906587	47.066686	185.125444
702.3	23.883098	17.973583	45.806892	39.3376	24.573653	29.621336	100.067972	20.595832	71.267239	16.563183	66.746334	0.000678	0.000695	55.825747	66.668839	10.338808	43.872892	12.908244	47.069401	185.0368259
703.6	23.883098	17.974582	45.81984	39.336601	24.572657	29.621336	100.134436	20.597127	71.263417	16.565156	66.73277	0.000678	0.000695	55.832439	66.610904	10.34006	43.863348	12.909073	47.066686	184.9953371
705	23.884095	17.976582	45.833784	39.335602	24.56967	29.623112	100.206055	20.599718	71.259596	16.568422	66.718511	0.000678	0.000695	55.840147	66.548917	10.342132	43.853314	12.91073	47.063971	184.8425092
706.3	23.885092	17.977582	45.84972	39.336601	24.570666	29.624887	100.287959	20.601013	71.263417	16.569714	66.711889	0.000678	0.000695	55.841164	66.487816	10.342952	43.848655	12.911559	47.066686	184.8047564
707.6	23.885092	17.979581	45.866652	39.338599	24.56967	29.624887	100.375046	20.603604	71.271061	16.573661	66.709087	0.000678	0.000695	55.854547	66.427189	10.345457	43.846683	12.913217	47.072117	184.8085293
709	23.885092	17.979581	45.880596	39.340597	24.56967	29.624887	100.446814	20.603604	71.278706	16.573661	66.708373	0.000678	0.000695	55.854547	66.378898	10.345457	43.846181	12.913217	47.077548	184.8123013
710.3	23.886089	17.980581	45.897528	39.343595	24.568674	29.626663	100.53402	20.6049	71.290174	16.574954	66.710089	0.000678	0.000695	55.855564	66.322885	10.346277	43.847388	12.914046	47.085696	184.8745873
711.7	23.886089	17.981581	45.915456	39.346592	24.56967	29.626663	100.626427	20.606196	71.301643	16.576927	66.711109	0.000678	0.000695	55.862255	66.262844	10.34753	43.848106	12.914875	47.093845	184.9028974
713	23.886089	17.981581	45.931392	39.350588	24.56967	29.626663	100.708628	20.606196	71.316939	16.576927	66.718041	0.000678	0.000695	55.862255	66.215522	10.34753	43.852983	12.914875	47.104712	184.9745857
714.4	23.887086	17.982581	45.947328	39.354585	24.570666	29.628439	100.790887	20.607492	71.332237	16.578221	66.724975	0.000678	0.000695	55.863272	66.16824	10.34835	43.857862	12.915704	47.115582	185.0066519
715.7	23.887086	17.981581	45.966252	39.357582	24.570666	29.628439	100.888645	20.606196	71.343713	16.576247	66.725305	0.000678	0.000695	55.85658	66.104292	10.347098	43.858095	12.914875	47.123736	185.0481471
717.1	23.887086	17.981581	45.986172	39.35958	24.56967	29.628439	100.991637	20.606196	71.351364	16.576247	66.720422	0.000678	0.000695	55.85658	66.031863	10.347098	43.854659	12.914875	47.129173	185.0443708
718.4	23.888083	17.982581	46.003104	39.363577	24.56967	29.630215	101.079252	20.607492	71.366669	16.57754	66.726666	0.000678	0.000695	55.857597	65.980674	10.347919	43.859052	12.915704	47.140048	185.0292887
719.8	23.888083	17.981581	46.020036	39.366574	24.567679	29.630215	101.166932	20.606196	71.378149	16.575567	66.728393	0.000678	0.000695	55.850905	65.925056	10.346666	43.860267	12.914875	47.148206	184.9972251
721.1	23.88908	17.982581	46.037964	39.368572	24.56967	29.631991	101.259841	20.607492	71.385804	16.57686	66.724904	0.000678	0.000695	55.851922	65.860961	10.347487	43.857813	12.915704	47.153646	185.0160864
722.4	23.88908	17.982581	46.056888	39.371569	24.56967	29.631991	101.357992	20.607492	71.397287	16.57686	66.725242	0.000678	0.000695	55.851922	65.797356	10.347487	43.85805	12.915704	47.161806	185.0009945
723.8	23.88908	17.981581	46.075812	39.373568	24.56967	29.631991	101.456225	20.606196	71.404943	16.574886	66.721059	0.000678	0.000695	55.845231	65.729354	10.346234	43.855107	12.914875	47.167247	184.9727045
725.1	23.890077	17.981581	46.090752	39.376565	24.565687	29.633767	101.533836	20.606196	71.416429	16.574206	66.724183	0.000678	0.000695	55.839558	65.682067	10.345803	43.857305	12.914875	47.175409	184.8802549
726.5	23.891074	17.981581	46.102704	39.379562	24.566683	29.635544	101.595961	20.606196	71.427916	16.573526	66.729397	0.000678	0.000695	55.833884	65.646944	10.345371	43.860974	12.914875	47.183573	184.8387295
727.8	23.891074	17.981581	46.112664	39.38156	24.564692	29.635544	101.647757	20.606196	71.435575	16.573526	66.731481	0.000678	0.000695	55.833884	65.615462	10.345371	43.862441	12.914875	47.189016	184.833068
729.2	23.892071	17.980581	46.122624	39.38256	24.566683	29.63732	101.699576	20.6049	71.439405	16.570872	66.729044	0.000678	0.000695	55.821522	65.579541	10.343687	43.860725	12.914046	47.191738	184.7953138
730.5	23.893068	17.980581	46.13358	39.38156	24.567679	29.639096	101.756604	20.6049	71.435575	16.570191	66.716864	0.000678	0.000695	55.815851	65.530697	10.343255	43.852155	12.914046	47.189016	184.7839879
731.9	23.893068	17.980581	46.144536	39.380561	24.570666	29.639096	101.813659	20.6049	71.431745	16.570191	66.704685	0.000678	0.000695	55.815851	65.48189	10.343255	43.843586	12.914046	47.186295	184.7632172
733.2	23.894065	17.980581	46.157484	39.378563	24.571662	29.640873	101.881123	20.6049	71.424087	16.569511	66.686591	0.000678	0.000695	55.810179	65.420617	10.342823	43.830855	12.914046	47.180852	184.712231
734.6	23.895062	17.980581	46.171428	39.376565	24.573653	29.64265	101.95382	20.6049	71.416429	16.568831	66.667802	0.000678	0.000695	55.804508	65.355377	10.342392	43.817636	12.914046	47.175409	184.6385664
735.9	23.897056	17.980581	46.186368	39.376565	24.573653	29.646203	102.031759	20.6049	71.416429	16.56747	66.657361	0.000678	0.000695	55.793168	65.295068	10.341528	43.81029	12.914046	47.175409	184.6253414
737.2	23.898053	17.981581	46.204296	39.377564	24.575644	29.64798	102.125354	20.606196	71.420258	16.568763	66.649354	0.000678	0.000695	55.794186	65.227212	10.342349	43.804657	12.914875	47.17813	184.6385664
738.6	23.89905	17.982581	46.220232	39.380561	24.577636	29.649757	102.208612	20.607492	71.431745	16.570056	66.651784	0.000678	0.000695	55.795204	65.176323	10.343169	43.806366	12.915704	47.186295	184.6895701
739.9	23.900047	17.98458	46.237164	39.383559	24.578631	29.651534	102.297138	20.610083	71.443235	16.573323	66.653519	0.000678	0.000695	55.802908	65.121474	10.345242	43.807587	12.917362	47.19446	184.8519421
741.3	23.901044	17.98658	46.2531	39.386556	24.577636	29.653312	102.380517	20.612675	71.454726	16.57659	66.655952	0.000678	0.000695	55.810612	65.070682	10.347316	43.809299	12.91902	47.202627	184.9406326
742.6	23.901044	17.98758	46.271028	39.388554	24.577636	29.653312	102.474388	20.613972	71.462388	16.578564	66.65247	0.000678	0.000695	55.817299	65.007512	10.348568	43.806849	12.919849	47.208072	184.9632688
744	23.902041	17.989579	46.28796	39.389553	24.580623	29.655089	102.563112	20.616564	71.466219	16.581832	66.645161	0.000678	0.000695	55.825004	64.943985	10.350642	43.801707	12.921508	47.210795	185.0104289
745.3	23.903038	17.990579	46.300908	39.390552	24.579627	29.656866	102.631005	20.617861	71.47005	16.583126	66.640637	0.000678	0.000695	55.82602	64.896491	10.351463	43.798524	12.922337	47.213518	184.9991065
746.7	23.903038	17.992579	46.315848	39.390552	24.581618	29.656866	102.709392	20.620453	71.47005	16.587074	66.630195	0.000678	0.000695	55.839395	64.836642	10.353969	43.791178	12.923996	47.213518	185.0424903
748	23.903038	17.993579	46.330788	39.391551	24.578631	29.656866	102.78783	20.62175	71.473881	16.589048	66.624279	0.000678	0.000695	55.846083	64.781264	10.355222	43.787016	12.924826	47.216242	185.0707712
749.3	23.904035	17.994578	46.345728	39.39255	24.579627	29.658644	102.866319	20.623047	71.477713	16.590342	66.618362	0.000678	0.000695	55.847099	64.725938	10.356043	43.782854	12.925655	47.218965	185.0670033
750.7	23.904035	17.994578	46.359672	39.394549	24.579627	29.658644	102.939623	20.623047	71.485377	16.590342	66.617667	0.000678	0.000695	55.847099	64.679047	10.356043	43.782365	12.925655	47.224412	185.0783156
752	23.904035	17.995578	46.376604	39.396547	24.581618	29.658644	103.028695	20.624343	71.493041	16.592317	66.614884	0.000678	0.000695	55.853787	64.620272	10.357296	43.780407	12.926485	47.22986	185.0726595
753.4	23.904035	17.995578	46.393536	39.399544	24.581618	29.658644	103.117834	20.624343	71.504539	16.592317	66.616627	0.000678	0.000695	55.853787	64.565958	10.357296	43.781633	12.926485	47.238033	185.0915136
754.7	23.904035	17.995578	46.410468	39.401542	24.584606	29.658644	103.20704	20.624343	71.512205	16.592317	66.613846	0.000678	0.000695	55.853787	64.5073	10.357296	43.779676	12.926485	47.243482	185.0255125
756.1	23.904035	17.996578	46.425408	39.405539	24.582614	29.658644	103.285806	20.62564	71.52754	16.594291	66.62151	0.000678	0.000695	55.860475	64.465413	10.358549	43.785069	12.927315	47.254382	185.0368259
757.4	23.905032	17.995578	46.440348	39.407537	24.585601	29.660421	103.364624	20.624343	71.535208	16.591636	66.620123	0.000678	0.000695	55.848115	64.41478	10.356864	43.784093	12.926485	47.259833	185.0519149
758.8	23.905032	17.995578	46.455288	39.410534	24.585601	29.660421	103.443494	20.624343	71.546712	16.591636	66.623264	0.000678	0.000695	55.848115	64.368579	10.356864	43.786302	12.926485	47.268011	185.0066519
760.1	23.906029	17.996578	46.46724	39.413532	24.587593	29.662199	103.506627	20.62564	71.558218	16.592931	66.628495	0.000678	0.000695	55.849131	64.334277	10.357685	43.789982	12.927315	47.27619	184.9877909
761.5	23.907026	17.996578	46.475208	39.414531	24.587593	29.663977	103.548734	20.62564	71.562053	16.59225	66.627455	0.000678	0.000695	55.84346	64.307039	10.357254	43.789251	12.927315	47.278916	184.9991065
762.8	23.907026	17.997578	46.484172	39.414531	24.589584	29.663977	103.596123	20.626937	71.562053	16.594225	66.62119	0.000678	0.000695	55.850147	64.271481	10.358507	43.784843	12.928144	47.278916	184.9802438
764.2	23.907026	17.997578	46.491144	39.414531	24.587593	29.663977	103.632994	20.626937	71.562053	16.594225	66.616318	0.000678	0.000695	55.850147	64.243839	10.358507	43.781415	12.928144	47.278916	184.9010078
765.5	23.907026	17.998578	46.499112	39.414531	24.588588	29.663977	103.675145	20.628234	71.562053	16.596199	66.610749	0.000678	0.000695	55.856835	64.212264	10.35976	43.777498	12.928974	47.278916	184.8481708
766.8	23.907026	17.998578	46.506084	39.413532	24.587593	29.663977	103.71204	20.628234	71.558218	16.596199	66.601348	0.000678	0.000695	55.856835	64.180273	10.35976	43.770885	12.928974	47.27619	184.8123013
768.2	23.907026	17.998578	46.516044	39.412533	24.584606	29.663977	103.764767	20.628234	71.554382	16.596199	66.589859	0.000678	0.000695	55.856835	64.136473	10.35976	43.762803	12.928974	47.273463	184.8198538
769.5	23.908023	17.999577	46.529988	39.412533	24.585601	29.665755	103.838623	20.629531	71.554382	16.597494	66.580114	0.000678	0.000695	55.857851	64.081324	10.360581	43.755948	12.929804	47.273463	184.8708159
770.9	23.90902	17.999577	46.543932	39.412533	24.585601	29.667533	103.912525	20.629531	71.554382	16.596813	66.570368	0.000678	0.000695	55.852179	64.026224	10.36015	43.749093	12.929804	47.273463	184.9236548
772.2	23.910017	17.999577	46.555884	39.413532	24.586597	29.669311	103.975906	20.629531	71.558218	16.596133	66.566543	0.000678	0.000695	55.846508	63.983401	10.359718	43.746402	12.929804	47.27619	185.0066519
773.6	23.912011	18.000577	46.568832	39.413532	24.584606	29.672867	104.044606	20.630828	71.558218	16.596747	66.557494	0.000678	0.000695	55.841854	63.932319	10.360108	43.740037	12.930634	47.27619	185.0424903
774.9	23.913008	18.002577	46.579788	39.414531	24.584606	29.674645	104.102767	20.633423	71.562053	16.600017	66.554366	0.000678	0.000695	55.849556	63.89349	10.362182	43.737836	12.932294	47.278916	185.0783156
776.3	23.914005	18.003577	46.589748	39.414531	24.585601	29.676424	104.155665	20.63472	71.562053	16.601311	66.547405	0.000678	0.000695	55.850572	63.854252	10.363004	43.73294	12.933124	47.278916	185.038714
777.6	23.915999	18.005576	46.598712	39.414531	24.586597	29.679981	104.203293	20.637315	71.562053	16.603901	66.54114	0.000678	0.000695	55.852603	63.818959	10.364647	43.728534	12.934784	47.278916	185.0160864
779	23.916996	18.006576	46.610664	39.412533	24.588588	29.68176	104.266827	20.638612	71.554382	16.605196	66.523731	0.000678	0.000695	55.853619	63.763227	10.365469	43.716289	12.935614	47.273463	184.9104463
780.3	23.91899	18.007576	46.622616	39.411533	24.59058	29.685317	104.330394	20.63991	71.550547	16.60581	66.51085	0.000678	0.000695	55.848965	63.711893	10.365859	43.707229	12.936444	47.270737	184.8085293
781.6	23.919987	18.009575	46.638552	39.411533	24.59058	29.687096	104.415202	20.642505	71.550547	16.609081	66.499712	0.000678	0.000695	55.856666	63.649309	10.367935	43.699396	12.938105	47.270737	184.7046827
783	23.920984	18.010575	46.654488	39.412533	24.592571	29.688875	104.50007	20.643803	71.554382	16.610376	66.493103	0.000678	0.000695	55.857681	63.591133	10.368757	43.694748	12.938935	47.273463	184.6480161
784.3	23.922978	18.012575	46.674408	39.413532	24.593567	29.692434	104.606238	20.646399	71.558218	16.612967	66.483709	0.000678	0.000695	55.859712	63.517411	10.370401	43.688141	12.940596	47.27619	184.6234574
785.7	23.923975	18.013575	46.69134	39.41553	24.595558	29.694213	104.696555	20.647697	71.565889	16.614262	66.480932	0.000678	0.000695	55.860727	63.459806	10.371223	43.686188	12.941427	47.281643	184.6801294
787	23.924972	18.014574	46.710264	39.417528	24.594563	29.695992	104.797576	20.648995	71.573561	16.615557	66.476764	0.000678	0.000695	55.861742	63.394474	10.372045	43.683257	12.942257	47.287097	184.7481155
788.4	23.925969	18.016574	46.728192	39.419526	24.595558	29.697772	104.893359	20.651591	71.581233	16.618829	66.473292	0.000678	0.000695	55.869441	63.333106	10.374121	43.680815	12.943918	47.292552	184.8009769
789.7	23.925969	18.017574	46.74612	39.420525	24.591576	29.697772	104.989216	20.652889	71.58507	16.620805	66.465291	0.000678	0.000695	55.876126	63.267479	10.375375	43.675189	12.944749	47.295279	184.893458
791.1	23.925969	18.019573	46.763052	39.421524	24.593567	29.697772	105.079818	20.655486	71.588907	16.624757	66.457987	0.000678	0.000695	55.889495	63.205807	10.377884	43.670052	12.94641	47.298007	184.9991065
792.4	23.925969	18.019573	46.78098	39.421524	24.591576	29.697772	105.175823	20.655486	71.588907	16.624757	66.445457	0.000678	0.000696	55.889495	63.136006	10.377884	43.661241	12.94641	47.298007	185.0009945
793.8	23.924972	18.020573	46.796916	39.422524	24.594563	29.695992	105.261224	20.656785	71.592744	16.627414	66.43885	0.000678	0.000696	55.901852	63.078344	10.37957	43.656594	12.947241	47.300735	184.9840207
795.1	23.924972	18.020573	46.812852	39.423523	24.592571	29.695992	105.346686	20.656785	71.596581	16.627414	66.432242	0.000678	0.000696	55.901852	63.020739	10.37957	43.651947	12.947241	47.303463	184.9406326
796.4	23.924972	18.021573	46.8258	39.424522	24.595558	29.695992	105.416167	20.658083	71.600418	16.62939	66.427722	0.000678	0.000696	55.908538	62.974785	10.380824	43.648769	12.948072	47.306191	184.9406326
797.8	23.924972	18.021573	46.838748	39.423523	24.595558	29.695992	105.485688	20.658083	71.596581	16.62939	66.414143	0.000678	0.000696	55.908538	62.920258	10.380824	43.63922	12.948072	47.303463	184.9010078
799.1	23.924972	18.021573	46.854684	39.421524	24.598545	29.695992	105.571306	20.658083	71.588907	16.62939	66.393947	0.000678	0.000696	55.908538	62.849904	10.380824	43.625019	12.948072	47.298007	184.8840264
800.5	23.923975	18.020573	46.869624	39.421524	24.599541	29.694213	105.651628	20.656785	71.588907	16.628094	66.383505	0.000678	0.000696	55.907524	62.792078	10.380002	43.617677	12.947241	47.298007	184.9727045
801.8	23.923975	18.019573	46.884564	39.420525	24.601533	29.694213	105.732003	20.655486	71.58507	16.626118	66.368534	0.000678	0.000696	55.900838	62.730013	10.378747	43.607151	12.94641	47.295279	184.9708156
803.2	23.924972	18.019573	46.898508	39.420525	24.601533	29.695992	105.807067	20.655486	71.58507	16.625438	66.358789	0.000678	0.000696	55.895166	62.676148	10.378316	43.600299	12.94641	47.295279	184.904786
804.5	23.924972	18.018574	46.912452	39.420525	24.600537	29.695992	105.882177	20.654188	71.58507	16.623461	66.349044	0.000678	0.000696	55.888481	62.622332	10.377061	43.593447	12.94558	47.295279	184.9425223
805.9	23.924972	18.018574	46.927392	39.419526	24.599541	29.695992	105.962703	20.654188	71.581233	16.623461	66.334073	0.000678	0.000696	55.888481	62.560441	10.377061	43.582922	12.94558	47.292552	185.0066519
807.2	23.925969	18.019573	46.941336	39.420525	24.598545	29.697772	106.037908	20.655486	71.58507	16.624757	66.328857	0.000678	0.000696	55.889495	62.511011	10.377884	43.579254	12.94641	47.295279	185.023632
808.6	23.925969	18.020573	46.954284	39.419526	24.599541	29.697772	106.107783	20.656785	71.581233	16.626734	66.315279	0.000678	0.000696	55.896181	62.456897	10.379138	43.569708	12.947241	47.292552	185.0594591
809.9	23.926966	18.022573	46.969224	39.419526	24.599541	29.699552	106.188457	20.659382	71.581233	16.630006	66.304837	0.000678	0.000696	55.90388	62.39945	10.381215	43.562368	12.948903	47.292552	185.0368259
811.2	23.926966	18.024572	46.98516	39.419526	24.600537	29.699552	106.274568	20.66198	71.581233	16.633959	66.2937	0.000678	0.000696	55.917251	62.338236	10.383724	43.554538	12.950565	47.292552	185.0009945
812.6	23.927963	18.026572	46.998108	39.419526	24.599541	29.701331	106.344577	20.664577	71.581233	16.637232	66.284651	0.000678	0.000696	55.924951	62.288546	10.385801	43.548176	12.952227	47.292552	184.9123283
813.9	23.927963	18.028572	47.012052	39.418527	24.600537	29.701331	106.420016	20.667176	71.577397	16.641186	66.270377	0.000678	0.000696	55.938323	62.230814	10.38831	43.538142	12.95389	47.289824	184.8085293
815.3	23.92896	18.030571	47.025996	39.418527	24.601533	29.703111	106.495502	20.669774	71.577397	16.644459	66.260631	0.000678	0.000696	55.946023	62.1774	10.390388	43.531292	12.955552	47.289824	184.7764339
816.6	23.92896	18.032571	47.038944	39.418527	24.603524	29.703111	106.565637	20.672373	71.577397	16.648413	66.251582	0.000678	0.000696	55.959397	62.127845	10.392898	43.52493	12.957215	47.289824	184.7839879
818	23.92896	18.03457	47.0499	39.420525	24.603524	29.703111	106.625013	20.674972	71.58507	16.652368	66.252983	0.000678	0.000696	55.972771	62.094463	10.395408	43.525915	12.958878	47.295279	184.865155
819.3	23.92896	18.03557	47.05986	39.421524	24.60452	29.703111	106.679016	20.676271	71.588907	16.654345	66.250551	0.000678	0.000696	55.979459	62.060651	10.396663	43.524206	12.959709	47.298007	184.9462923
820.7	23.92896	18.03657	47.067828	39.422524	24.603524	29.703111	106.722236	20.677571	71.592744	16.656323	66.249512	0.000678	0.000696	55.986147	62.034468	10.397918	43.523475	12.960541	47.300735	184.9745857
822	23.92896	18.03757	47.073804	39.423523	24.60452	29.703111	106.75466	20.678871	71.596581	16.6583	66.249865	0.000678	0.000696	55.992835	62.015902	10.399173	43.523723	12.961373	47.303463	184.9387438
823.3	23.929957	18.03757	47.080776	39.423523	24.60452	29.704891	106.7925	20.678871	71.596581	16.65762	66.244992	0.000678	0.000696	55.987159	61.989288	10.398741	43.520298	12.961373	47.303463	184.9802438
824.7	23.92896	18.03757	47.088744	39.422524	24.607507	29.703111	106.835759	20.678871	71.592744	16.6583	66.234894	0.000678	0.000696	55.992835	61.954637	10.399173	43.5132	12.961373	47.300735	184.9670455
826	23.92896	18.03857	47.095716	39.421524	24.606511	29.703111	106.873623	20.68017	71.588907	16.660278	66.225492	0.000678	0.000696	55.999523	61.923802	10.400428	43.506591	12.962204	47.298007	184.9689267
827.4	23.92896	18.03757	47.103684	39.418527	24.609498	29.703111	106.916911	20.678871	71.577397	16.6583	66.206336	0.000678	0.000696	55.992835	61.880693	10.399173	43.493127	12.961373	47.289824	184.9745857
828.7	23.92896	18.03757	47.111652	39.416529	24.607507	29.703111	106.960214	20.678871	71.569725	16.6583	66.19171	0.000678	0.000696	55.992835	61.841857	10.399173	43.482847	12.961373	47.28437	184.9293143
830.1	23.92896	18.03657	47.123604	39.414531	24.610494	29.703111	107.025196	20.677571	71.562053	16.656323	66.174301	0.000678	0.000696	55.986147	61.787887	10.397918	43.470611	12.960541	47.278916	184.9349739
831.4	23.929957	18.03657	47.133564	39.411533	24.609498	29.704891	107.079374	20.677571	71.550547	16.655642	66.153757	0.000678	0.000696	55.980471	61.737296	10.397486	43.456173	12.960541	47.270737	184.9330851
832.8	23.929957	18.03557	47.142528	39.409535	24.611489	29.704891	107.128155	20.676271	71.542877	16.653665	66.138438	0.000678	0.000696	55.973783	61.694762	10.396231	43.445407	12.959709	47.265285	184.9217661
834.1	23.929957	18.03557	47.150496	39.407537	24.608502	29.704891	107.171531	20.676271	71.535208	16.653665	66.123816	0.000678	0.000696	55.973783	61.656037	10.396231	43.435131	12.959709	47.259833	184.9651576
835.5	23.930954	18.03457	47.165436	39.405539	24.611489	29.706671	107.252903	20.674972	71.52754	16.651007	66.104321	0.000678	0.000696	55.961422	61.590895	10.394544	43.421431	12.958878	47.254382	184.9727045
836.8	23.930954	18.03457	47.17938	39.403541	24.613481	29.706671	107.328898	20.674972	71.519872	16.651007	66.085524	0.000678	0.000696	55.961422	61.529594	10.394544	43.408222	12.958878	47.248932	184.8991182
838.1	23.930954	18.03457	47.191332	39.401542	24.613481	29.706671	107.394074	20.674972	71.512205	16.651007	66.06812	0.000678	0.000696	55.961422	61.475891	10.394544	43.395993	12.958878	47.243482	184.8594933
839.5	23.931951	18.032571	47.206272	39.401542	24.615472	29.708451	107.475592	20.672373	71.512205	16.646372	66.057678	0.000678	0.000696	55.942376	61.419381	10.391602	43.388656	12.957215	47.243482	184.9576099
840.8	23.930954	18.032571	47.221212	39.401542	24.615472	29.706671	107.557163	20.672373	71.512205	16.647053	66.047237	0.000678	0.000696	55.948049	61.362927	10.392034	43.38132	12.957215	47.243482	185.046259
842.2	23.930954	18.031571	47.235156	39.401542	24.616468	29.706671	107.633345	20.671073	71.512205	16.645075	66.037492	0.000678	0.000696	55.941363	61.310285	10.390779	43.374473	12.956383	47.243482	185.0783156
843.5	23.930954	18.030571	47.248104	39.402541	24.615472	29.706671	107.704126	20.669774	71.516039	16.643098	66.032969	0.000678	0.000696	55.934677	61.265659	10.389524	43.371294	12.955552	47.246207	185.0632279
844.9	23.929957	18.029571	47.262048	39.403541	24.614477	29.704891	107.780397	20.668475	71.519872	16.641802	66.027749	0.000678	0.000696	55.933664	61.217317	10.388701	43.367627	12.954721	47.248932	185.0330573
846.2	23.929957	18.028572	47.277984	39.405539	24.613481	29.704891	107.867621	20.667176	71.52754	16.639825	66.025664	0.000678	0.000696	55.926978	61.165726	10.387447	43.366162	12.95389	47.254382	185.0085409
847.6	23.929957	18.028572	47.29392	39.407537	24.613481	29.704891	107.954907	20.667176	71.535208	16.639825	66.02358	0.000678	0.000696	55.926978	61.114184	10.387447	43.364697	12.95389	47.259833	184.8613827
848.9	23.930954	18.027572	47.307864	39.409535	24.612485	29.706671	108.031331	20.665876	71.542877	16.637168	66.022888	0.000678	0.000696	55.914621	61.070175	10.38576	43.364211	12.953058	47.265285	184.7802152
850.3	23.930954	18.028572	47.317824	39.409535	24.613481	29.706671	108.085949	20.667176	71.542877	16.639144	66.015927	0.000678	0.000696	55.921306	61.032763	10.387015	43.359321	12.95389	47.265285	184.7688809
851.6	23.931951	18.028572	47.329776	39.409535	24.612485	29.708451	108.151521	20.667176	71.542877	16.638464	66.007574	0.000678	0.000696	55.915635	60.987901	10.386583	43.353452	12.95389	47.265285	184.7877606
852.9	23.931951	18.028572	47.340732	39.408536	24.612485	29.708451	108.211659	20.667176	71.539043	16.638464	65.99539	0.000678	0.000696	55.915635	60.942614	10.386583	43.344892	12.95389	47.262559	184.8576038
854.3	23.931951	18.029571	47.3487	39.407537	24.611489	29.708451	108.255414	20.668475	71.535208	16.640441	65.985295	0.000678	0.000696	55.92232	60.908555	10.387838	43.3378	12.954721	47.259833	184.9028974
855.6	23.931951	18.029571	47.359656	39.406538	24.612485	29.708451	108.315602	20.668475	71.531374	16.640441	65.973112	0.000678	0.000696	55.92232	60.863327	10.387838	43.329241	12.954721	47.257107	185.0160864
857	23.932948	18.030571	47.370612	39.406538	24.611489	29.710231	108.37582	20.669774	71.531374	16.641738	65.965455	0.000678	0.000696	55.923333	60.82232	10.388661	43.323862	12.955552	47.257107	185.0311691
858.3	23.932948	18.031571	47.381568	39.405539	24.613481	29.710231	108.436065	20.671073	71.52754	16.643715	65.953272	0.000678	0.000696	55.930018	60.777158	10.389915	43.315303	12.956383	47.254382	185.0330573
859.7	23.932948	18.031571	47.392524	39.405539	24.611489	29.710231	108.49634	20.671073	71.52754	16.643715	65.945615	0.000678	0.000696	55.930018	60.736212	10.389915	43.309924	12.956383	47.254382	185.0500277
861	23.931951	18.031571	47.40348	39.40454	24.615472	29.708451	108.556644	20.671073	71.523706	16.644395	65.933432	0.000678	0.000696	55.93569	60.691115	10.390347	43.301366	12.956383	47.251657	185.038714
862.4	23.931951	18.031571	47.41344	39.403541	24.612485	29.708451	108.611491	20.671073	71.519872	16.644395	65.921945	0.000678	0.000696	55.93569	60.649767	10.390347	43.293297	12.956383	47.248932	185.0123093
863.7	23.931951	18.030571	47.422404	39.402541	24.613481	29.708451	108.660873	20.669774	71.516039	16.642418	65.911155	0.000678	0.000696	55.929005	60.61216	10.389093	43.285717	12.955552	47.246207	184.9387438
865	23.931951	18.030571	47.429376	39.400543	24.611489	29.708451	108.699295	20.669774	71.508372	16.642418	65.897231	0.000678	0.000696	55.929005	60.577825	10.389093	43.275937	12.955552	47.240757	184.8840264
866.4	23.931951	18.029571	47.437344	39.397546	24.612485	29.708451	108.74322	20.668475	71.496874	16.640441	65.878088	0.000678	0.000696	55.92232	60.535627	10.387838	43.262491	12.954721	47.232584	184.8745873
867.7	23.931951	18.029571	47.451288	39.394549	24.610494	29.708451	108.820126	20.668475	71.485377	16.640441	65.85477	0.000678	0.000696	55.92232	60.471224	10.387838	43.246113	12.954721	47.224412	184.9425223
869.1	23.933945	18.030571	47.466228	39.39355	24.612485	29.712012	108.902578	20.669774	71.481545	16.641057	65.839805	0.000678	0.000696	55.917662	60.411517	10.388229	43.235603	12.955552	47.221688	184.8689264
870.4	23.934942	18.031571	47.480172	39.39255	24.610494	29.713792	108.979581	20.671073	71.477713	16.642354	65.825536	0.000678	0.000696	55.918675	60.355568	10.389052	43.225581	12.956383	47.218965	184.8406198
871.8	23.935939	18.033571	47.495112	39.39255	24.612485	29.715573	109.062137	20.673672	71.477713	16.645628	65.815095	0.000678	0.000696	55.926373	60.300137	10.39113	43.218249	12.958046	47.218965	184.8481708
873.1	23.93893	18.03557	47.511048	39.39355	24.609498	29.720915	109.150255	20.676271	71.481545	16.647541	65.808482	0.000678	0.000696	55.922729	60.245226	10.392344	43.213604	12.959709	47.221688	184.833068
874.5	23.939927	18.03857	47.530968	39.394549	24.611489	29.722695	109.26049	20.68017	71.485377	16.652793	65.799084	0.000678	0.000696	55.93711	60.175626	10.395678	43.207005	12.962204	47.224412	184.8708159
875.8	23.942918	18.042569	47.551884	39.396547	24.609498	29.728038	109.376341	20.68537	71.493041	16.658663	65.793515	0.000678	0.000696	55.946832	60.10658	10.399403	43.203094	12.965531	47.22986	184.8613827
877.2	23.943915	18.046568	47.570808	39.398545	24.610494	29.72982	109.481249	20.690571	71.500706	16.665895	65.789339	0.000678	0.000696	55.967897	60.044976	10.403993	43.200161	12.968859	47.235308	184.844391
878.5	23.946906	18.050567	47.589732	39.399544	24.610494	29.735164	109.586244	20.695774	71.504539	16.671767	65.780638	0.000678	0.000696	55.977617	59.979301	10.40772	43.194051	12.972188	47.238033	184.8311776
879.8	23.947903	18.054566	47.606664	39.400543	24.610494	29.736946	109.68026	20.700977	71.508372	16.679001	65.773329	0.000678	0.000696	55.998681	59.921041	10.412312	43.188919	12.975518	47.240757	184.844391
881.2	23.949897	18.057566	47.620608	39.402541	24.608502	29.740509	109.757738	20.70488	71.516039	16.683577	65.772635	0.000678	0.000696	56.007388	59.877973	10.415217	43.188431	12.978015	47.246207	184.8104186
882.5	23.950894	18.060565	47.629572	39.403541	24.609498	29.742291	109.80757	20.708784	71.519872	16.688834	65.770896	0.000678	0.000696	56.021769	59.849124	10.418553	43.187209	12.980514	47.248932	184.8085293
883.9	23.951891	18.063565	47.640528	39.403541	24.609498	29.744073	109.868502	20.712689	71.519872	16.694092	65.763239	0.000678	0.000696	56.036149	59.808836	10.42189	43.181833	12.983012	47.248932	184.7953138
885.2	23.952888	18.065564	47.651484	39.403541	24.610494	29.745855	109.929464	20.715292	71.519872	16.69737	65.755582	0.000678	0.000696	56.043845	59.768578	10.423972	43.176456	12.984678	47.248932	184.7594437
886.6	23.952888	18.067564	47.664432	39.401542	24.609498	29.745855	110.001547	20.717896	71.512205	16.701329	65.737482	0.000678	0.000696	56.057216	59.712785	10.426485	43.163746	12.986344	47.243482	184.7858781
887.9	23.953885	18.068564	47.676384	39.400543	24.610494	29.747637	110.068121	20.719198	71.508372	16.702629	65.724604	0.000678	0.000696	56.058226	59.664819	10.42731	43.154704	12.987177	47.240757	184.7707711
889.3	23.953885	18.069563	47.689332	39.399544	24.610494	29.747637	110.140283	20.7205	71.504539	16.704609	65.71103	0.000678	0.000696	56.064912	59.613242	10.428566	43.145173	12.98801	47.238033	184.7877606
890.6	23.953885	18.069563	47.703276	39.398545	24.611489	29.747637	110.218041	20.7205	71.500706	16.704609	65.69676	0.000678	0.000696	56.064912	59.558065	10.428566	43.135154	12.98801	47.235308	184.7481155
892	23.953885	18.069563	47.718216	39.396547	24.611489	29.747637	110.301405	20.7205	71.493041	16.704609	65.67727	0.000678	0.000696	56.064912	59.495186	10.428566	43.12147	12.98801	47.22986	184.7462255
893.3	23.953885	18.069563	47.73216	39.395548	24.612485	29.747637	110.379262	20.7205	71.489209	16.704609	65.663001	0.000678	0.000696	56.064912	59.44012	10.428566	43.111452	12.98801	47.227136	184.7462255
894.6	23.953885	18.068564	47.744112	39.39355	24.614477	29.747637	110.446033	20.719198	71.481545	16.702629	65.6456	0.000678	0.000696	56.058226	59.388268	10.42731	43.099236	12.987177	47.221688	184.73678
896	23.954882	18.068564	47.754072	39.39255	24.613481	29.749419	110.501703	20.719198	71.477713	16.701948	65.634116	0.000678	0.000696	56.05255	59.347828	10.426878	43.091173	12.987177	47.218965	184.7802152
897.3	23.954882	18.067564	47.763036	39.389553	24.615472	29.749419	110.551826	20.717896	71.466219	16.699969	65.614282	0.000678	0.000696	56.045865	59.30284	10.425621	43.07725	12.986344	47.210795	184.8368401
898.7	23.954882	18.067564	47.772	39.386556	24.614477	29.749419	110.601969	20.717896	71.454726	16.699969	65.594449	0.000678	0.000696	56.045865	59.257883	10.425621	43.063327	12.986344	47.202627	184.8821368
900	23.955879	18.066564	47.783952	39.384558	24.615472	29.751202	110.668857	20.716594	71.447065	16.697308	65.577052	0.000678	0.000696	56.033505	59.206185	10.423932	43.051115	12.985511	47.197182	184.9123283
901.4	23.955879	18.065564	47.797896	39.38256	24.613481	29.751202	110.746937	20.715292	71.439405	16.695329	65.558263	0.000678	0.000696	56.026821	59.147291	10.422676	43.037927	12.984678	47.191738	184.8859159
902.7	23.955879	18.064564	47.81184	39.380561	24.615472	29.751202	110.825065	20.71399	71.431745	16.693349	65.539475	0.000678	0.000696	56.020137	59.088456	10.421419	43.02474	12.983845	47.186295	184.9198764
904.1	23.955879	18.063565	47.823792	39.380561	24.614477	29.751202	110.892069	20.712689	71.431745	16.69137	65.531123	0.000678	0.000696	56.013453	59.045081	10.420163	43.018878	12.983012	47.186295	184.9576099
905.4	23.955879	18.062565	47.83674	39.379562	24.617464	29.751202	110.964696	20.711387	71.427916	16.68939	65.517553	0.000678	0.000696	56.006769	58.994043	10.418906	43.009353	12.982179	47.183573	185.038714
906.8	23.956876	18.061565	47.850684	39.377564	24.615472	29.752984	111.042957	20.710086	71.420258	16.686731	65.498766	0.000678	0.000696	55.994414	58.93536	10.417218	42.996168	12.981346	47.17813	185.1047118
908.1	23.956876	18.061565	47.864628	39.376565	24.617464	29.752984	111.121264	20.710086	71.416429	16.686731	65.4845	0.000678	0.000696	55.994414	58.880815	10.417218	42.986156	12.981346	47.175409	185.0556836
909.4	23.957873	18.061565	47.880564	39.375566	24.614477	29.754767	111.210817	20.710086	71.4126	16.68605	65.468843	0.000678	0.000696	55.988742	58.819123	10.416786	42.975168	12.981346	47.172688	185.046259
910.8	23.95887	18.061565	47.897496	39.375566	24.616468	29.756549	111.306035	20.710086	71.4126	16.68537	65.45701	0.000678	0.000696	55.983071	58.757975	10.416354	42.966864	12.981346	47.172688	185.046259
912.1	23.95887	18.062565	47.912436	39.376565	24.615472	29.756549	111.39011	20.711387	71.416429	16.687349	65.45109	0.000678	0.000696	55.989753	58.708147	10.417611	42.96271	12.982179	47.175409	185.023632
913.5	23.959867	18.062565	47.92638	39.377564	24.617464	29.758332	111.468629	20.711387	71.420258	16.686669	65.445865	0.000678	0.000696	55.984082	58.661953	10.417179	42.959043	12.982179	47.17813	185.0801953
914.8	23.960864	18.063565	47.94132	39.378563	24.615472	29.760115	111.552809	20.712689	71.424087	16.687968	65.439945	0.000678	0.000696	55.985093	58.612214	10.418003	42.954889	12.983012	47.180852	185.1047118
916.2	23.961861	18.064564	47.955264	39.379562	24.617464	29.761898	111.631427	20.71399	71.427916	16.689267	65.434721	0.000678	0.000696	55.986104	58.566103	10.418828	42.951223	12.983845	47.183573	185.1028245
917.5	23.961861	18.064564	47.9712	39.380561	24.616468	29.761898	111.721335	20.71399	71.431745	16.689267	65.428105	0.000678	0.000696	55.986104	58.512874	10.418828	42.946581	12.983845	47.186295	185.0424903
918.9	23.962858	18.065564	47.985144	39.380561	24.617464	29.763681	111.800055	20.715292	71.431745	16.690566	65.41836	0.000678	0.000696	55.987115	58.462793	10.419653	42.939743	12.984678	47.186295	184.9708156
920.2	23.963855	18.065564	47.9961	39.380561	24.616468	29.765464	111.86194	20.715292	71.431745	16.689885	65.410704	0.000678	0.000696	55.981445	58.423475	10.419221	42.93437	12.984678	47.186295	184.8028662
921.5	23.963855	18.066564	48.005064	39.380561	24.617464	29.765464	111.912596	20.716594	71.431745	16.691865	65.404439	0.000678	0.000696	55.988126	58.391327	10.420477	42.929974	12.985511	47.186295	184.7027918
922.9	23.963855	18.066564	48.01602	39.379562	24.617464	29.765464	111.974535	20.716594	71.427916	16.691865	65.392261	0.000678	0.000696	55.988126	58.34801	10.420477	42.921429	12.985511	47.183573	184.6461254
924.2	23.964852	18.067564	48.028968	39.377564	24.618459	29.767247	112.047774	20.717896	71.420258	16.693164	65.374171	0.000678	0.000696	55.989137	58.293549	10.421302	42.908736	12.986344	47.17813	184.6196743
925.6	23.964852	18.066564	48.039924	39.375566	24.618459	29.767247	112.109777	20.716594	71.4126	16.691185	65.357474	0.000678	0.000696	55.982456	58.246261	10.420045	42.897021	12.985511	47.172688	184.6442337
926.9	23.964852	18.066564	48.049884	39.371569	24.618459	29.767247	112.16617	20.716594	71.397287	16.691185	65.332433	0.000678	0.000696	55.982456	58.194487	10.420045	42.879453	12.985511	47.161806	184.6442337
928.3	23.965849	18.067564	48.06084	39.367573	24.618459	29.76903	112.22823	20.717896	71.381976	16.692484	65.3067	0.000678	0.000696	55.983467	58.1392	10.42087	42.8614	12.986344	47.150926	184.6517918
929.6	23.965849	18.066564	48.068808	39.362578	24.619455	29.76903	112.273383	20.716594	71.362842	16.690504	65.27854	0.000678	0.000696	55.976787	58.090582	10.419613	42.841645	12.985511	47.137329	184.6839043
931	23.965849	18.067564	48.077772	39.357582	24.620451	29.76903	112.324199	20.717896	71.343713	16.692484	65.249689	0.000678	0.000696	55.983467	58.038449	10.42087	42.821407	12.986344	47.123736	184.6329002
932.3	23.966846	18.066564	48.087732	39.351587	24.620451	29.770813	112.380685	20.716594	71.320763	16.689824	65.21563	0.000678	0.000696	55.971118	57.978779	10.419182	42.797517	12.985511	47.10743	184.6442337
933.7	23.966846	18.066564	48.099684	39.345593	24.622442	29.770813	112.4485	20.716594	71.29782	16.689824	65.180185	0.000678	0.000697	55.971118	57.912078	10.419182	42.772657	12.985511	47.091128	184.6857951
935	23.967843	18.067564	48.113628	39.339598	24.621447	29.772597	112.527663	20.717896	71.274883	16.691123	65.143355	0.000678	0.000697	55.972129	57.838369	10.420006	42.746827	12.986344	47.074832	184.6480161
936.3	23.967843	18.067564	48.127572	39.335602	24.623438	29.772597	112.606873	20.717896	71.259596	16.691123	65.115557	0.000678	0.000697	55.972129	57.772783	10.420006	42.727333	12.986344	47.063971	184.6385664
937.7	23.96884	18.067564	48.139524	39.332605	24.622442	29.77438	112.674806	20.717896	71.248132	16.690443	65.093667	0.000678	0.000697	55.96646	57.718344	10.419574	42.711983	12.986344	47.055827	184.6026714
939	23.96884	18.067564	48.15048	39.331605	24.625429	29.77438	112.737109	20.717896	71.244311	16.690443	65.081498	0.000678	0.000697	55.96646	57.675509	10.419574	42.70345	12.986344	47.053113	184.5422023
940.4	23.969837	18.067564	48.161436	39.328608	24.624434	29.776164	112.799441	20.717896	71.232849	16.689762	65.060306	0.000678	0.000697	55.960792	57.624682	10.419142	42.68859	12.986344	47.04497	184.6102308
941.7	23.969837	18.068564	48.169404	39.325611	24.629412	29.776164	112.844793	20.719198	71.221389	16.691742	65.041203	0.000678	0.000697	55.967472	57.584463	10.420399	42.675196	12.987177	47.036829	184.6895701
943.1	23.969837	18.068564	48.178368	39.323613	24.628416	29.776164	112.895832	20.719198	71.21375	16.691742	65.025917	0.000678	0.000697	55.967472	57.544758	10.420399	42.664479	12.987177	47.031402	184.6612407
944.4	23.969837	18.067564	48.189324	39.321614	24.629412	29.776164	112.958241	20.717896	71.206111	16.689762	65.00924	0.000678	0.000697	55.960792	57.498044	10.419142	42.652786	12.986344	47.025976	184.6933442
945.8	23.96884	18.068564	48.199284	39.320615	24.627421	29.77438	113.015001	20.719198	71.202292	16.692422	64.997769	0.000678	0.000697	55.97314	57.458884	10.420831	42.644744	12.987177	47.023264	184.6706811
947.1	23.96884	18.067564	48.211236	39.318617	24.628416	29.77438	113.083147	20.717896	71.194655	16.690443	64.980397	0.000678	0.000697	55.96646	57.408728	10.419574	42.632565	12.986344	47.017838	184.6536825
948.5	23.967843	18.067564	48.221196	39.317618	24.626425	29.772597	113.139961	20.717896	71.190837	16.691123	64.968927	0.000678	0.000697	55.972129	57.369629	10.420006	42.624524	12.986344	47.015126	184.6140072
949.8	23.967843	18.067564	48.233148	39.316619	24.627421	29.772597	113.208172	20.717896	71.187018	16.691123	64.956065	0.000678	0.000697	55.972129	57.323545	10.420006	42.615508	12.986344	47.012414	184.6121147
951.1	23.967843	18.066564	48.247092	39.314621	24.632399	29.772597	113.287795	20.716594	71.179382	16.689143	64.937302	0.000678	0.000697	55.965449	57.2665	10.41875	42.602355	12.985511	47.00699	184.7292323
952.5	23.967843	18.065564	48.261036	39.311623	24.631403	29.772597	113.367467	20.715292	71.16793	16.687164	64.914032	0.000678	0.000697	55.958769	57.205522	10.417493	42.586043	12.984678	46.998855	184.7820977
953.8	23.967843	18.065564	48.27498	39.311623	24.632399	29.772597	113.447187	20.715292	71.16793	16.687164	64.904288	0.000678	0.000697	55.958769	57.156565	10.417493	42.579212	12.984678	46.998855	184.7896508
955.2	23.967843	18.064564	48.291912	39.311623	24.632399	29.772597	113.544055	20.71399	71.16793	16.685184	64.892455	0.000678	0.000697	55.95209	57.097176	10.416237	42.570919	12.983845	46.998855	184.7764339
956.5	23.967843	18.064564	48.307848	39.310624	24.630408	29.772597	113.635291	20.71399	71.164112	16.685184	64.876811	0.000678	0.000697	55.95209	57.037361	10.416237	42.559953	12.983845	46.996144	184.6876793
957.9	23.967843	18.064564	48.322788	39.309625	24.630408	29.772597	113.720881	20.71399	71.160295	16.685184	64.861862	0.000678	0.000697	55.95209	56.981094	10.416237	42.549476	12.983845	46.993432	184.6215659
959.2	23.966846	18.063565	48.338724	39.308626	24.632399	29.770813	113.812239	20.712689	71.156479	16.683885	64.846218	0.000678	0.000697	55.951078	56.921403	10.415412	42.538512	12.983012	46.990721	184.5497571
960.6	23.966846	18.063565	48.35466	39.308626	24.630408	29.770813	113.90366	20.712689	71.156479	16.683885	64.835082	0.000678	0.000697	55.951078	56.865745	10.415412	42.530707	12.983012	46.990721	184.5233017
961.9	23.966846	18.062565	48.37458	39.308626	24.631403	29.770813	114.018025	20.711387	71.156479	16.681906	64.821162	0.000678	0.000697	55.944399	56.796254	10.414156	42.520951	12.982179	46.990721	184.6234574
963.3	23.966846	18.063565	48.392508	39.309625	24.632399	29.770813	114.121039	20.712689	71.160295	16.683885	64.813142	0.000678	0.000697	55.951078	56.737751	10.415412	42.515331	12.983012	46.993432	184.6839043
964.6	23.966846	18.063565	48.411432	39.309625	24.636382	29.770813	114.229863	20.712689	71.160295	16.683885	64.799918	0.000678	0.000697	55.951078	56.67189	10.415412	42.506063	12.983012	46.993432	184.714122
965.9	23.967843	18.064564	48.427368	39.309625	24.635386	29.772597	114.321573	20.71399	71.160295	16.685184	64.788781	0.000678	0.000697	55.95209	56.616491	10.416237	42.498259	12.983845	46.993432	184.778324
967.3	23.967843	18.064564	48.443304	39.309625	24.639369	29.772597	114.413347	20.71399	71.160295	16.685184	64.777645	0.000678	0.000697	55.95209	56.561149	10.416237	42.490456	12.983845	46.993432	184.8047564
968.6	23.96884	18.065564	48.458244	39.308626	24.636382	29.77438	114.499443	20.715292	71.156479	16.686483	64.762697	0.000678	0.000697	55.953102	56.505368	10.417061	42.479981	12.984678	46.990721	184.833068
970	23.969837	18.066564	48.471192	39.309625	24.642356	29.776164	114.574104	20.716594	71.160295	16.687783	64.758157	0.000678	0.000697	55.954113	56.464437	10.417886	42.476799	12.985511	46.993432	184.8670445
971.3	23.969837	18.066564	48.48414	39.309625	24.639369	29.776164	114.648808	20.716594	71.160295	16.687783	64.749109	0.000678	0.000697	55.954113	56.419594	10.417886	42.470459	12.985511	46.993432	184.8821368
972.7	23.970834	18.068564	48.495096	39.310624	24.641361	29.777948	114.712051	20.719198	71.164112	16.691062	64.745961	0.000678	0.000697	55.961804	56.385622	10.419967	42.468253	12.987177	46.996144	184.9085567
974	23.970834	18.069563	48.505056	39.310624	24.638373	29.777948	114.769572	20.7205	71.164112	16.693041	64.739001	0.000678	0.000697	55.968483	56.351176	10.421224	42.463376	12.98801	46.996144	184.8877978
975.4	23.970834	18.070563	48.512028	39.309625	24.640365	29.777948	114.809851	20.721802	71.160295	16.695021	64.729621	0.000678	0.000697	55.975162	56.323137	10.422481	42.456804	12.988844	46.993432	184.8708159
976.7	23.970834	18.071563	48.521988	39.309625	24.637378	29.777948	114.867413	20.723104	71.160295	16.697001	64.722661	0.000678	0.000697	55.981842	56.288731	10.423737	42.451927	12.989677	46.993432	184.8311776
978.1	23.970834	18.072563	48.532944	39.308626	24.643352	29.777948	114.930761	20.724406	71.156479	16.698981	64.710497	0.000678	0.000697	55.988521	56.246974	10.424994	42.443404	12.99051	46.990721	184.8632655
979.4	23.970834	18.072563	48.545892	39.307627	24.642356	29.777948	115.005665	20.724406	71.152662	16.698981	64.696941	0.000678	0.000697	55.988521	56.198381	10.424994	42.433906	12.99051	46.988011	184.8802549
980.7	23.969837	18.073563	48.559836	39.305629	24.644348	29.776164	115.086378	20.725709	71.145029	16.701642	64.678182	0.000678	0.000697	56.000871	56.142471	10.426683	42.420763	12.991344	46.982589	184.8349573
982.1	23.969837	18.073563	48.575772	39.30463	24.644348	29.776164	115.178681	20.725709	71.141213	16.701642	64.662538	0.000678	0.000697	56.000871	56.083687	10.426683	42.409804	12.991344	46.979879	184.7858781
983.4	23.96884	18.074562	48.590712	39.30463	24.644348	29.77438	115.265274	20.727011	71.141213	16.704302	64.652098	0.000678	0.000697	56.013223	56.032312	10.428372	42.40249	12.992177	46.979879	184.7292323
984.8	23.96884	18.074562	48.600672	39.30463	24.647335	29.77438	115.323033	20.727011	71.141213	16.704302	64.645138	0.000678	0.000697	56.013223	55.99809	10.428372	42.397614	12.992177	46.979879	184.714122
986.1	23.967843	18.074562	48.609636	39.303631	24.647335	29.772597	115.375038	20.727011	71.137397	16.704983	64.634367	0.000678	0.000697	56.018894	55.96339	10.428804	42.390068	12.992177	46.977169	184.7858781
987.5	23.967843	18.074562	48.620592	39.301632	24.650322	29.772597	115.438627	20.727011	71.129766	16.704983	64.617698	0.000678	0.000697	56.018894	55.917962	10.428804	42.378391	12.992177	46.971748	184.8141916
988.8	23.967843	18.074562	48.63354	39.300633	24.651317	29.772597	115.513816	20.727011	71.12595	16.704983	64.604143	0.000678	0.000697	56.018894	55.869657	10.428804	42.368896	12.992177	46.969039	184.8896874
990.2	23.966846	18.075562	48.646488	39.298635	24.654305	29.770813	115.589048	20.728313	71.11832	16.707644	64.586083	0.000678	0.000697	56.031248	55.817483	10.430493	42.356245	12.99301	46.963619	184.9632688
991.5	23.966846	18.075562	48.664416	39.297636	24.651317	29.770813	115.693285	20.728313	71.114505	16.707644	64.569049	0.000678	0.000697	56.031248	55.752234	10.430493	42.344313	12.99301	46.96091	184.951951
992.9	23.966846	18.075562	48.682344	39.297636	24.6553	29.770813	115.797603	20.728313	71.114505	16.707644	64.556521	0.000678	0.000697	56.031248	55.690967	10.430493	42.335538	12.99301	46.96091	184.8708159
994.2	23.966846	18.075562	48.700272	39.297636	24.656296	29.770813	115.902002	20.728313	71.114505	16.707644	64.543993	0.000678	0.000697	56.031248	55.629771	10.430493	42.326763	12.99301	46.96091	184.8538325
995.6	23.965849	18.076562	48.719196	39.297636	24.657292	29.76903	116.012289	20.729616	71.114505	16.710304	64.530769	0.000678	0.000697	56.043604	55.565251	10.432182	42.317501	12.993844	46.96091	184.7745437
996.9	23.965849	18.076562	48.735132	39.297636	24.657292	29.76903	116.105233	20.729616	71.114505	16.710304	64.519633	0.000678	0.000697	56.043604	55.51098	10.432182	42.309702	12.993844	46.96091	184.740561
998.2	23.965849	18.076562	48.747084	39.298635	24.658287	29.76903	116.174983	20.729616	71.11832	16.710304	64.515787	0.000678	0.000697	56.043604	55.474205	10.432182	42.307008	12.993844	46.963619	184.7197861
999.6	23.964852	18.077562	48.760032	39.297636	24.6553	29.767247	116.250586	20.730919	71.114505	16.712965	64.502233	0.000678	0.000697	56.055961	55.426294	10.433871	42.297516	12.994678	46.96091	184.6158988
1000.9	23.964852	18.077562	48.771984	39.297636	24.658287	29.767247	116.320411	20.730919	71.114505	16.712965	64.493881	0.000678	0.000697	56.055961	55.385693	10.433871	42.291666	12.994678	46.96091	184.5176318
1002.3	23.963855	18.078562	48.783936	39.295638	24.658287	29.765464	116.390272	20.732221	71.106876	16.715626	64.476518	0.000678	0.000697	56.068319	55.337356	10.43556	42.279507	12.995511	46.955492	184.5100697
1003.6	23.963855	18.078562	48.799872	39.294639	24.663266	29.765464	116.483477	20.732221	71.103061	16.715626	64.460877	0.000678	0.000697	56.068319	55.279437	10.43556	42.268553	12.995511	46.952783	184.5251873
1005	23.962858	18.078562	48.811824	39.29264	24.66227	29.763681	116.553423	20.732221	71.095433	16.716307	64.443515	0.000678	0.000697	56.073995	55.231192	10.435992	42.256395	12.995511	46.947365	184.5932206
1006.3	23.961861	18.079561	48.816804	39.291641	24.665257	29.761898	116.582578	20.733524	71.091619	16.718968	64.435531	0.000678	0.000697	56.086355	55.210456	10.437681	42.250804	12.996345	46.944657	184.6158988
1007.7	23.960864	18.080561	48.825768	39.290642	24.664262	29.760115	116.635072	20.734827	71.087806	16.721629	64.424762	0.000678	0.000697	56.098718	55.176249	10.43937	42.243263	12.997179	46.941948	184.5799994
1009	23.959867	18.080561	48.83772	39.289643	24.666253	29.758332	116.705096	20.734827	71.083992	16.722309	64.411906	0.000678	0.000697	56.104396	55.131964	10.439802	42.234261	12.997179	46.93924	184.5667709
1010.3	23.95887	18.081561	48.850668	39.289643	24.665257	29.756549	116.780997	20.73613	71.083992	16.72497	64.402858	0.000678	0.000697	56.116761	55.088221	10.441491	42.227926	12.998012	46.93924	184.6196743
1011.7	23.957873	18.081561	48.863616	39.290642	24.666253	29.754767	116.85694	20.73613	71.087806	16.725651	64.398314	0.000678	0.000697	56.12244	55.048381	10.441923	42.224744	12.998012	46.941948	184.7254513
1013	23.957873	18.082561	48.874572	39.289643	24.66227	29.754767	116.921233	20.737433	71.083992	16.727631	64.386154	0.000678	0.000697	56.129127	55.00756	10.443181	42.21623	12.998846	46.93924	184.7764339
1014.4	23.956876	18.083561	48.884532	39.288644	24.665257	29.752984	116.979707	20.738736	71.080179	16.730293	64.37469	0.000678	0.000697	56.141495	54.970126	10.44487	42.208203	12.99968	46.936532	184.7707711
1015.7	23.956876	18.083561	48.891504	39.287645	24.663266	29.752984	117.020655	20.738736	71.076366	16.730293	64.365314	0.000678	0.000697	56.141495	54.942778	10.44487	42.201639	12.99968	46.933824	184.6782386
1017.1	23.955879	18.08556	48.900468	39.285647	24.666253	29.751202	117.073319	20.741342	71.06874	16.734935	64.350043	0.000678	0.000697	56.160554	54.90488	10.447817	42.190947	13.001348	46.928409	184.6763478
1018.4	23.955879	18.08656	48.90744	39.28165	24.668244	29.751202	117.114295	20.742645	71.053491	16.736916	64.327159	0.000678	0.000697	56.167243	54.865992	10.449074	42.174925	13.002182	46.91758	184.6820135
1019.8	23.955879	18.08756	48.915408	39.277654	24.668244	29.751202	117.161139	20.743949	71.038245	16.738897	64.303582	0.000678	0.000697	56.173932	54.82378	10.450332	42.15842	13.003016	46.906753	184.6442337
1021.1	23.955879	18.08856	48.92238	39.272659	24.66924	29.751202	117.202141	20.745252	71.01919	16.740879	64.276202	0.000678	0.000697	56.180622	54.781088	10.45159	42.139253	13.00385	46.893223	184.6442337
1022.5	23.956876	18.090559	48.93234	39.268662	24.66924	29.752984	117.260736	20.747859	71.00395	16.744161	64.251239	0.000678	0.000697	56.188318	54.732248	10.453673	42.121779	13.005518	46.882402	184.6839043
1023.8	23.956876	18.090559	48.941304	39.263667	24.66924	29.752984	117.313494	20.747859	70.984904	16.744161	64.222476	0.000678	0.000697	56.188318	54.682939	10.453673	42.101646	13.005518	46.868878	184.7839879
1025.2	23.956876	18.091559	48.950268	39.25967	24.670236	29.752984	117.366272	20.749163	70.969671	16.746142	64.198216	0.000678	0.000697	56.195008	54.637514	10.454931	42.084666	13.006352	46.858062	184.7669975
1026.5	23.957873	18.092559	48.961224	39.256673	24.672227	29.754767	117.430807	20.750466	70.958247	16.747443	64.177064	0.000678	0.000697	56.196014	54.589299	10.455757	42.069863	13.007187	46.849952	184.8104186
1027.8	23.957873	18.093559	48.971184	39.253676	24.66924	29.754767	117.489501	20.75177	70.946825	16.749425	64.156611	0.000678	0.000697	56.202704	54.544454	10.457015	42.055548	13.008021	46.841843	184.778324
1029.2	23.957873	18.093559	48.984132	39.250678	24.671232	29.754767	117.565841	20.75177	70.935405	16.749425	64.134071	0.000678	0.000697	56.202704	54.489661	10.457015	42.039774	13.008021	46.833735	184.700901
1030.5	23.957873	18.095558	48.996084	39.249679	24.671232	29.754767	117.636347	20.754378	70.931599	16.753388	64.121223	0.000678	0.000697	56.216085	54.445915	10.459531	42.030783	13.00969	46.831032	184.6423497
1031.9	23.957873	18.095558	49.008036	39.247681	24.670236	29.754767	117.70689	20.754378	70.923987	16.753388	64.103878	0.000678	0.000697	56.216085	54.398372	10.459531	42.018646	13.00969	46.825628	184.6480161
1033.2	23.956876	18.096558	49.018992	39.245683	24.670236	29.752984	117.771586	20.755682	70.916375	16.756051	64.087229	0.000678	0.000697	56.228462	54.354188	10.461221	42.006996	13.010524	46.820225	184.6215659
1034.6	23.956876	18.096558	49.030944	39.242686	24.670236	29.752984	117.842198	20.755682	70.904959	16.756051	64.06539	0.000678	0.000697	56.228462	54.302895	10.461221	41.991715	13.010524	46.81212	184.5686556
1035.9	23.956876	18.097558	49.043892	39.239688	24.668244	29.752984	117.918736	20.756986	70.893545	16.758033	64.042856	0.000678	0.000697	56.235153	54.248335	10.462479	41.975948	13.011359	46.804017	184.5724394
1037.3	23.956876	18.098558	49.05684	39.236691	24.671232	29.752984	117.995317	20.75829	70.882132	16.760015	64.020325	0.000678	0.000697	56.241845	54.193828	10.463738	41.960184	13.012193	46.795916	184.5648785
1038.6	23.956876	18.099557	49.07178	39.233694	24.670236	29.752984	118.083733	20.759594	70.870721	16.761997	63.996402	0.000678	0.000697	56.248537	54.132761	10.464996	41.943447	13.013028	46.787816	184.5081775
1039.9	23.956876	18.099557	49.090704	39.231695	24.674219	29.752984	118.195808	20.759594	70.863114	16.761997	63.974192	0.000678	0.000697	56.248537	54.062372	10.464996	41.927909	13.013028	46.782416	184.3777113
1041.3	23.956876	18.101557	49.104648	39.230696	24.673223	29.752984	118.278449	20.762203	70.859311	16.765961	63.959955	0.000678	0.000697	56.261921	54.012371	10.467513	41.91795	13.014697	46.779717	184.3209623
1042.6	23.956876	18.101557	49.117596	39.228698	24.677206	29.752984	118.355231	20.762203	70.851706	16.765961	63.941921	0.000678	0.000697	56.261921	53.961902	10.467513	41.905334	13.014697	46.774318	184.3985181
1044	23.957873	18.101557	49.130544	39.228698	24.67621	29.754767	118.432056	20.762203	70.851706	16.76528	63.932874	0.000678	0.000697	56.256234	53.919092	10.467081	41.899005	13.014697	46.774318	184.4533539
1045.3	23.95887	18.103557	49.14648	39.228698	24.680193	29.756549	118.526669	20.764811	70.851706	16.768565	63.921738	0.000678	0.000697	56.263931	53.866451	10.469165	41.891216	13.016367	46.774318	184.5100697
1046.7	23.959867	18.104556	49.160424	39.228698	24.678201	29.758332	118.609509	20.766116	70.851706	16.769866	63.911995	0.000678	0.000697	56.264935	53.820436	10.469992	41.884401	13.017202	46.774318	184.5081775
1048	23.960864	18.105556	49.174368	39.228698	24.682184	29.760115	118.692399	20.767421	70.851706	16.771169	63.902252	0.000678	0.000697	56.26594	53.774461	10.470819	41.877586	13.018037	46.774318	184.5535408
1049.4	23.962858	18.107556	49.188312	39.228698	24.681188	29.763681	118.775339	20.77003	70.851706	16.773773	63.892509	0.000678	0.000697	56.267949	53.728528	10.472472	41.870771	13.019707	46.774318	184.6347918
1050.7	23.964852	18.110555	49.20624	39.228698	24.682184	29.767247	118.88205	20.773945	70.851706	16.77836	63.879982	0.000678	0.000697	56.276649	53.669532	10.475384	41.862009	13.022212	46.774318	184.7178952
1052.1	23.965849	18.112555	49.222176	39.228698	24.682184	29.76903	118.976973	20.776555	70.851706	16.781646	63.868847	0.000678	0.000697	56.284344	53.617148	10.47747	41.854221	13.023883	46.774318	184.7802152
1053.4	23.967843	18.115554	49.238112	39.227699	24.684176	29.772597	119.071961	20.780471	70.847903	16.786234	63.853218	0.000678	0.000697	56.293043	53.561032	10.480383	41.843291	13.026389	46.771619	184.8387295
1054.7	23.96884	18.116554	49.252056	39.2267	24.686167	29.77438	119.15513	20.781776	70.844101	16.787537	63.838983	0.000678	0.000697	56.294047	53.511507	10.48121	41.833335	13.027224	46.76892	184.8991182
1056.1	23.970834	18.119553	49.267992	39.224702	24.686167	29.777948	119.250241	20.785693	70.836497	16.792126	63.818863	0.000678	0.000697	56.302745	53.451723	10.484124	41.819264	13.029731	46.763523	184.9349739
1057.4	23.971831	18.121553	49.281936	39.223703	24.687163	29.779732	119.333517	20.788304	70.832695	16.795413	63.804627	0.000678	0.000697	56.31044	53.4023	10.48621	41.809308	13.031402	46.760824	184.9217661
1058.8	23.972828	18.123553	49.293888	39.220705	24.687163	29.781516	119.404936	20.790916	70.821291	16.7987	63.7828	0.000678	0.000697	56.318134	53.351885	10.488297	41.794045	13.033073	46.75273	184.9330851
1060.1	23.973825	18.124552	49.302852	39.217708	24.689154	29.7833	119.458525	20.792222	70.809888	16.800003	63.763063	0.000678	0.000697	56.319137	53.311274	10.489125	41.780243	13.033909	46.744636	184.9500622
1061.5	23.974822	18.125552	49.31082	39.213712	24.689154	29.785084	119.506177	20.793528	70.794687	16.801307	63.739533	0.000678	0.000697	56.32014	53.270172	10.489952	41.76379	13.034745	46.733848	184.9651576
1062.8	23.975819	18.127552	49.317792	39.209715	24.691146	29.786868	119.547885	20.79614	70.779489	16.804594	63.716702	0.000678	0.000697	56.327834	53.232346	10.49204	41.747826	13.036417	46.723061	185.0047715
1064.2	23.975819	18.128552	49.326756	39.206718	24.69015	29.786868	119.601529	20.797446	70.768092	16.806579	63.696971	0.000678	0.000697	56.334525	53.191817	10.493299	41.734031	13.037253	46.714973	185.0368259
1065.5	23.975819	18.127552	49.336716	39.203721	24.693137	29.786868	119.661158	20.79614	70.756697	16.804594	63.676545	0.000678	0.000697	56.327834	53.148073	10.49204	41.719751	13.036417	46.706886	185.0028825
1066.9	23.975819	18.128552	49.344684	39.201722	24.691146	29.786868	119.70888	20.797446	70.749101	16.806579	63.662001	0.000678	0.000697	56.334525	53.114607	10.493299	41.709583	13.037253	46.701495	184.9651576
1068.2	23.974822	18.128552	49.349664	39.199724	24.692141	29.785084	119.738714	20.797446	70.741506	16.807259	63.649546	0.000678	0.000697	56.340215	53.090879	10.493731	41.700875	13.037253	46.696105	184.9613875
1069.5	23.974822	18.127552	49.35564	39.197726	24.69015	29.785084	119.774523	20.79614	70.733911	16.805275	63.636395	0.000678	0.000697	56.333523	53.063923	10.492472	41.691682	13.036417	46.690716	184.9425223
1070.9	23.974822	18.127552	49.3656	39.194729	24.694133	29.785084	119.834227	20.79614	70.722521	16.805275	63.615975	0.000678	0.000697	56.333523	53.020276	10.492472	41.677407	13.036417	46.682633	184.9330851
1072.2	23.973825	18.127552	49.373568	39.194729	24.693137	29.7833	119.882007	20.79614	70.722521	16.805955	63.610407	0.000678	0.000697	56.339212	52.994396	10.492904	41.673515	13.036417	46.682633	184.9217661
1073.6	23.973825	18.126552	49.381536	39.19373	24.695128	29.7833	119.929805	20.794834	70.718724	16.803971	63.600353	0.000678	0.000697	56.33252	52.964775	10.491644	41.666487	13.035581	46.679938	184.9293143
1074.9	23.973825	18.126552	49.388508	39.191731	24.693137	29.7833	119.971641	20.794834	70.711132	16.803971	63.586509	0.000678	0.000697	56.33252	52.934649	10.491644	41.656809	13.035581	46.674551	184.8840264
1076.3	23.972828	18.125552	49.397472	39.190732	24.695128	29.781516	120.025449	20.793528	70.707336	16.802668	63.575759	0.000678	0.000697	56.331518	52.901832	10.490816	41.649296	13.034745	46.671857	184.865155
1077.6	23.972828	18.124552	49.403448	39.189733	24.692141	29.781516	120.061332	20.792222	70.70354	16.800684	63.567098	0.000678	0.000697	56.324826	52.878715	10.489557	41.643241	13.033909	46.669164	184.9028974
1079	23.972828	18.124552	49.411416	39.187735	24.695128	29.781516	120.109191	20.792222	70.695949	16.800684	63.552559	0.000678	0.000698	56.324826	52.84541	10.489557	41.633079	13.033909	46.663777	184.9028974
1080.3	23.972828	18.124552	49.422372	39.185737	24.694133	29.781516	120.175025	20.792222	70.688359	16.800684	63.535933	0.000678	0.000698	56.324826	52.802456	10.489557	41.621459	13.033909	46.658391	184.8840264
1081.7	23.971831	18.123553	49.432332	39.184738	24.69712	29.779732	120.2349	20.790916	70.684564	16.79938	63.524489	0.000678	0.000698	56.323823	52.7665	10.488729	41.613461	13.033073	46.655699	184.7802152
1083	23.971831	18.123553	49.442292	39.183739	24.696124	29.779732	120.294801	20.790916	70.680769	16.79938	63.513045	0.000678	0.000698	56.323823	52.730568	10.488729	41.605462	13.033073	46.653006	184.742452
1084.3	23.971831	18.123553	49.454244	39.182739	24.700107	29.779732	120.366716	20.790916	70.676974	16.79938	63.500209	0.000678	0.000698	56.323823	52.688229	10.488729	41.596492	13.033073	46.650314	184.714122
1085.7	23.971831	18.123553	49.468188	39.18174	24.698115	29.779732	120.450664	20.790916	70.67318	16.79938	63.485982	0.000678	0.000698	56.323823	52.6395	10.488729	41.586549	13.033073	46.647621	184.742452
1087	23.970834	18.123553	49.486116	39.180741	24.701102	29.777948	120.558671	20.790916	70.669386	16.800061	63.468971	0.000678	0.000698	56.329512	52.577983	10.489161	41.574661	13.033073	46.644929	184.712231
1088.4	23.970834	18.122553	49.502052	39.180741	24.698115	29.777948	120.654747	20.78961	70.669386	16.798077	63.457837	0.000678	0.000698	56.32282	52.526678	10.487902	41.56688	13.032238	46.644929	184.7669975
1089.7	23.970834	18.122553	49.520976	39.18174	24.701102	29.777948	120.768923	20.78961	70.67318	16.798077	63.449099	0.000678	0.000698	56.32282	52.469547	10.487902	41.560774	13.032238	46.647621	184.778324
1091.1	23.969837	18.122553	49.538904	39.18174	24.701102	29.776164	120.877176	20.78961	70.67318	16.798758	63.436572	0.000678	0.000698	56.32851	52.411958	10.488334	41.552021	13.032238	46.647621	184.7745437
1092.4	23.970834	18.121553	49.55484	39.180741	24.70409	29.777948	120.973472	20.788304	70.669386	16.796093	63.420954	0.000678	0.000698	56.316128	52.357104	10.486642	41.541107	13.031402	46.644929	184.7046827
1093.8	23.970834	18.121553	49.568784	39.179742	24.706081	29.777948	121.057784	20.788304	70.665592	16.796093	63.406727	0.000678	0.000698	56.316128	52.30869	10.486642	41.531166	13.031402	46.642237	184.706566
1095.1	23.970834	18.121553	49.580736	39.177744	24.707077	29.777948	121.130092	20.788304	70.658005	16.796093	63.389408	0.000678	0.000698	56.316128	52.262983	10.486642	41.519065	13.031402	46.636854	184.6933442
1096.4	23.970834	18.120553	49.592688	39.174747	24.708072	29.777948	121.202438	20.786998	70.646625	16.79411	63.367607	0.000678	0.000698	56.309437	52.213603	10.485383	41.503833	13.030566	46.628779	184.627233
1097.8	23.971831	18.120553	49.605636	39.172749	24.708072	29.779732	121.280854	20.786998	70.639039	16.793429	63.349595	0.000678	0.000698	56.303749	52.164794	10.484951	41.491248	13.030566	46.623397	184.5535408
1099.1	23.971831	18.120553	49.618584	39.169751	24.709068	29.779732	121.359314	20.786998	70.627662	16.793429	63.327101	0.000678	0.000698	56.303749	52.112323	10.484951	41.475533	13.030566	46.615325	184.5554254
1100.5	23.971831	18.120553	49.627548	39.167753	24.709068	29.779732	121.413658	20.786998	70.620078	16.793429	63.311873	0.000678	0.000698	56.303749	52.076311	10.484951	41.464896	13.030566	46.609945	184.4760392
1101.8	23.971831	18.120553	49.638504	39.165755	24.71106	29.779732	121.480107	20.786998	70.612495	16.793429	63.295255	0.000678	0.000698	56.303749	52.033974	10.484951	41.453287	13.030566	46.604565	184.4722608
1103.2	23.971831	18.120553	49.651452	39.162758	24.708072	29.779732	121.558678	20.786998	70.601121	16.793429	63.272765	0.000678	0.000698	56.303749	51.981628	10.484951	41.437576	13.030566	46.596496	184.5100697
1104.5	23.972828	18.119553	49.663404	39.160759	24.71106	29.781516	121.631244	20.785693	70.59354	16.790765	63.255453	0.000678	0.000698	56.29137	51.936197	10.48326	41.425483	13.029731	46.591117	184.5403109
1105.9	23.972828	18.119553	49.677348	39.156763	24.709068	29.781516	121.715952	20.785693	70.578379	16.790765	63.22779	0.000678	0.000698	56.29137	51.877086	10.48326	41.40616	13.029731	46.580362	184.5308563
1107.2	23.973825	18.119553	49.688304	39.153766	24.713051	29.7833	121.782544	20.785693	70.56701	16.790085	63.206696	0.000678	0.000698	56.285684	51.831213	10.482828	41.391428	13.029731	46.572297	184.6158988
1108.6	23.974822	18.119553	49.69926	39.14877	24.709068	29.785084	121.849167	20.785693	70.548066	16.789404	63.176647	0.000678	0.000698	56.279998	51.778001	10.482396	41.370441	13.029731	46.558858	184.6801294
1109.9	23.974822	18.119553	49.7142	39.143775	24.712055	29.785084	121.940067	20.785693	70.529126	16.789404	63.143819	0.000678	0.000698	56.279998	51.712216	10.482396	41.347515	13.029731	46.545423	184.7084569
1111.2	23.975819	18.119553	49.72914	39.138779	24.708072	29.786868	122.031026	20.785693	70.51019	16.788724	63.110996	0.000678	0.000698	56.274312	51.646508	10.481964	41.324594	13.029731	46.531992	184.742452
1112.6	23.975819	18.118554	49.748064	39.134783	24.710064	29.786868	122.146324	20.784387	70.495045	16.78674	63.079869	0.000678	0.000698	56.267623	51.571968	10.480705	41.302859	13.028895	46.521249	184.8104186
1113.9	23.975819	18.118554	49.761012	39.132784	24.70409	29.786868	122.225267	20.784387	70.487473	16.78674	63.061872	0.000678	0.000698	56.267623	51.523734	10.480705	41.290292	13.028895	46.515879	184.833068
1115.3	23.975819	18.118554	49.766988	39.129787	24.708072	29.786868	122.261716	20.784387	70.476117	16.78674	63.044271	0.000678	0.000698	56.267623	51.493857	10.480705	41.278003	13.028895	46.507824	184.914217
1116.6	23.975819	18.118554	49.775952	39.125791	24.705085	29.786868	122.316409	20.784387	70.460978	16.78674	63.02011	0.000678	0.000698	56.267623	51.450906	10.480705	41.261134	13.028895	46.497087	184.951951
1118	23.975819	18.118554	49.784916	39.120795	24.710064	29.786868	122.371122	20.784387	70.442058	16.78674	62.991478	0.000678	0.000698	56.267623	51.404317	10.480705	41.241145	13.028895	46.483669	185.0104289
1119.3	23.975819	18.118554	49.799856	39.116799	24.707077	29.786868	122.462358	20.784387	70.426926	16.78674	62.963148	0.000678	0.000698	56.267623	51.342633	10.480705	41.221368	13.028895	46.472937	185.0292887
1120.7	23.974822	18.117554	49.812804	39.112803	24.71106	29.785084	122.541476	20.783082	70.411796	16.785437	62.936213	0.000678	0.000698	56.266619	51.287276	10.479877	41.202566	13.028059	46.462208	185.038714
1122	23.974822	18.117554	49.82376	39.107807	24.706081	29.785084	122.608457	20.783082	70.392888	16.785437	62.906201	0.000678	0.000698	56.266619	51.234566	10.479877	41.181617	13.028059	46.448799	185.038714
1123.4	23.974822	18.117554	49.837704	39.102812	24.706081	29.785084	122.693751	20.783082	70.373984	16.785437	62.874106	0.000678	0.000698	56.266619	51.172536	10.479877	41.159216	13.028059	46.435394	185.0424903
1124.7	23.974822	18.117554	49.849656	39.097816	24.70409	29.785084	122.766901	20.783082	70.355084	16.785437	62.843408	0.000678	0.000698	56.266619	51.116811	10.479877	41.137791	13.028059	46.421993	185.0104289
1126	23.973825	18.116554	49.861608	39.09382	24.710064	29.7833	122.840089	20.781776	70.339968	16.784135	62.817182	0.000678	0.000698	56.265615	51.064792	10.47905	41.119488	13.027224	46.411274	184.9821327
1127.4	23.973825	18.116554	49.87356	39.089823	24.71106	29.7833	122.913314	20.781776	70.324854	16.784135	62.79096	0.000678	0.000698	56.265615	51.012821	10.47905	41.101189	13.027224	46.400558	184.8953476
1128.7	23.973825	18.116554	49.8885	39.086826	24.714047	29.7833	123.004898	20.781776	70.313521	16.784135	62.76712	0.000678	0.000698	56.265615	50.955216	10.47905	41.084553	13.027224	46.392523	184.8462814
1130.1	23.973825	18.116554	49.901448	39.084828	24.714047	29.7833	123.084318	20.781776	70.305966	16.784135	62.74914	0.000678	0.000698	56.265615	50.907527	10.47905	41.072007	13.027224	46.387166	184.7707711
1131.4	23.973825	18.117554	49.9134	39.08183	24.717034	29.7833	123.157669	20.783082	70.294636	16.786118	62.72739	0.000678	0.000698	56.272304	50.859345	10.480309	41.056831	13.028059	46.379133	184.6706811
1132.8	23.973825	18.116554	49.924356	39.079832	24.718029	29.7833	123.22494	20.781776	70.287083	16.784135	62.710804	0.000678	0.000698	56.265615	50.817945	10.47905	41.045258	13.027224	46.373778	184.6253414
1134.1	23.973825	18.116554	49.934316	39.077834	24.717034	29.7833	123.286123	20.781776	70.279531	16.784135	62.694914	0.000678	0.000698	56.265615	50.779675	10.47905	41.034172	13.027224	46.368424	184.6612407
1135.5	23.974822	18.116554	49.942284	39.076835	24.718029	29.785084	123.335088	20.781776	70.275755	16.783454	62.684882	0.000678	0.000698	56.25993	50.751259	10.478618	41.027173	13.027224	46.365747	184.6517918
1136.8	23.974822	18.116554	49.954236	39.074837	24.715042	29.785084	123.408568	20.781776	70.268204	16.783454	62.667601	0.000678	0.000698	56.25993	50.70685	10.478618	41.015117	13.027224	46.360394	184.714122
1138.2	23.974822	18.117554	49.96818	39.073838	24.716038	29.785084	123.494341	20.783082	70.264428	16.785437	62.653395	0.000678	0.000698	56.266619	50.659925	10.479877	41.005206	13.028059	46.357717	184.7707711
1139.5	23.974822	18.117554	49.980132	39.072839	24.715042	29.785084	123.567902	20.783082	70.260653	16.785437	62.64058	0.000678	0.000698	56.266619	50.61922	10.479877	40.996266	13.028059	46.355041	184.7707711
1140.8	23.974822	18.117554	49.991088	39.071839	24.718029	29.785084	123.635367	20.783082	70.256878	16.785437	62.628461	0.000678	0.000698	56.266619	50.581635	10.479877	40.987812	13.028059	46.352365	184.8047564
1142.2	23.974822	18.117554	50.001048	39.071839	24.716038	29.785084	123.696725	20.783082	70.256878	16.785437	62.621503	0.000678	0.000698	56.266619	50.550783	10.479877	40.982958	13.028059	46.352365	184.8085293
1143.5	23.975819	18.117554	50.009016	39.069841	24.720021	29.786868	123.745831	20.783082	70.249329	16.784757	62.607008	0.000678	0.000698	56.260934	50.518874	10.479445	40.972847	13.028059	46.347013	184.7802152
1144.9	23.975819	18.118554	50.02296	39.068842	24.717034	29.786868	123.831807	20.784387	70.245554	16.78674	62.592802	0.000678	0.000698	56.267623	50.472125	10.480705	40.962938	13.028895	46.344337	184.7688809
1146.2	23.975819	18.118554	50.0379	39.067843	24.720021	29.786868	123.923981	20.784387	70.24178	16.78674	62.577901	0.000678	0.000698	56.267623	50.422343	10.480705	40.952544	13.028895	46.341662	184.742452
1147.6	23.975819	18.118554	50.049852	39.066844	24.718029	29.786868	123.997762	20.784387	70.238006	16.78674	62.565088	0.000678	0.000698	56.267623	50.38183	10.480705	40.943607	13.028895	46.338986	184.6725729
1148.9	23.976816	18.118554	50.061804	39.065845	24.719025	29.788652	124.071582	20.784387	70.234232	16.78606	62.552274	0.000678	0.000698	56.261938	50.34135	10.480273	40.93467	13.028895	46.336311	184.6083393
1150.3	23.976816	18.118554	50.071764	39.064846	24.718029	29.788652	124.133127	20.784387	70.230458	16.78606	62.540853	0.000678	0.000698	56.261938	50.307041	10.480273	40.926703	13.028895	46.333636	184.5799994
1151.6	23.977813	18.118554	50.08272	39.063847	24.720021	29.790437	124.200857	20.784387	70.226685	16.785379	62.528736	0.000678	0.000698	56.256254	50.269688	10.479841	40.918252	13.028895	46.330961	184.6158988
1153	23.977813	18.119553	50.093676	39.062848	24.719025	29.790437	124.268619	20.785693	70.222911	16.787363	62.516619	0.000678	0.000698	56.262942	50.232363	10.4811	40.909802	13.029731	46.328286	184.691461
1154.3	23.977813	18.119553	50.101644	39.061848	24.722012	29.790437	124.317921	20.785693	70.219138	16.787363	62.506589	0.000678	0.000698	56.262942	50.204252	10.4811	40.902807	13.029731	46.325611	184.6933442
1155.6	23.977813	18.120553	50.110608	39.060849	24.719025	29.790437	124.373405	20.786998	70.215365	16.789347	62.495865	0.000678	0.000698	56.269631	50.173096	10.482359	40.895327	13.030566	46.322937	184.7273413
1157	23.97881	18.120553	50.120568	39.05985	24.724004	29.792221	124.435079	20.786998	70.211592	16.788666	62.484444	0.000678	0.000698	56.263946	50.138901	10.481927	40.887363	13.030566	46.320262	184.73678
1158.3	23.97881	18.120553	50.133516	39.058851	24.720021	29.792221	124.515295	20.786998	70.20782	16.788666	62.470936	0.000678	0.000698	56.263946	50.095561	10.481927	40.877943	13.030566	46.317588	184.7443345
1159.7	23.979807	18.121553	50.148456	39.058851	24.724004	29.794006	124.607907	20.788304	70.20782	16.789969	62.460499	0.000678	0.000698	56.26495	50.049749	10.482754	40.870665	13.031402	46.317588	184.7084569
1161	23.979807	18.120553	50.1624	39.057852	24.723008	29.794006	124.694399	20.786998	70.204047	16.787986	62.446296	0.000678	0.000698	56.258262	50.003438	10.481495	40.86076	13.030566	46.314914	184.7084569
1162.4	23.980804	18.120553	50.178336	39.056853	24.725995	29.79579	124.79331	20.786998	70.200275	16.787305	62.430701	0.000678	0.000698	56.252578	49.951077	10.481063	40.849886	13.030566	46.31224	184.723568
1163.7	23.981801	18.121553	50.19228	39.054855	24.724004	29.797575	124.879912	20.788304	70.192731	16.788608	62.412036	0.000678	0.000698	56.253582	49.901272	10.48189	40.836871	13.031402	46.306892	184.7462255
1165.1	23.981801	18.122553	50.209212	39.053856	24.727986	29.797575	124.985142	20.78961	70.188959	16.790592	62.395746	0.000678	0.000698	56.26027	49.845979	10.48315	40.825513	13.032238	46.304219	184.7764339
1166.4	23.982798	18.122553	50.229132	39.051857	24.724999	29.79936	125.10904	20.78961	70.181416	16.789912	62.372908	0.000678	0.000698	56.254586	49.77806	10.482718	40.80959	13.032238	46.298872	184.8708159
1167.8	23.983795	18.123553	50.248056	39.050858	24.728982	29.801145	125.226841	20.790916	70.177645	16.791215	62.355227	0.000678	0.000698	56.255591	49.716841	10.483545	40.797262	13.033073	46.296199	184.9198764
1169.1	23.984792	18.124552	50.267976	39.04886	24.726991	29.80293	125.350945	20.792222	70.170103	16.792518	62.33239	0.000678	0.000698	56.256595	49.649099	10.484373	40.781341	13.033909	46.290853	184.9387438
1170.4	23.985789	18.125552	50.283912	39.046862	24.730974	29.804715	125.450304	20.793528	70.162561	16.793822	62.312337	0.000678	0.000698	56.257598	49.593544	10.4852	40.767361	13.034745	46.285508	184.9444035
1171.8	23.986786	18.126552	50.29686	39.043865	24.733961	29.8065	125.531084	20.794834	70.151251	16.795125	62.289913	0.000678	0.000698	56.258602	49.543547	10.486028	40.751729	13.035581	46.277491	184.9689267
1173.1	23.987783	18.126552	50.314788	39.040867	24.733961	29.808286	125.643007	20.794834	70.139942	16.794445	62.264012	0.000678	0.000698	56.25292	49.47851	10.485596	40.733674	13.035581	46.269476	184.9406326
1174.5	23.98878	18.128552	50.338692	39.036871	24.736948	29.810071	125.792371	20.797446	70.124865	16.797733	62.229479	0.000678	0.000698	56.26061	49.391923	10.487683	40.709604	13.037253	46.258791	184.9877909
1175.8	23.989777	18.129551	50.363592	39.034873	24.735952	29.811857	125.948121	20.798753	70.117328	16.799036	62.203168	0.000678	0.000698	56.261614	49.309582	10.488511	40.691266	13.038089	46.253449	184.9972251
1177.2	23.990774	18.131551	50.384508	39.032874	24.738939	29.813642	126.07908	20.801366	70.109792	16.802324	62.179642	0.000678	0.000698	56.269303	49.239387	10.490598	40.674869	13.039761	46.248108	184.9236548
1178.5	23.991771	18.132551	50.405424	39.030876	24.735952	29.815428	126.210156	20.802672	70.102256	16.803628	62.156116	0.000678	0.000698	56.270307	49.169292	10.491426	40.658474	13.040598	46.242768	184.9236548
1179.9	23.991771	18.133551	50.423352	39.029877	24.739935	29.815428	126.3226	20.803979	70.098488	16.805613	62.139135	0.000678	0.000698	56.276993	49.111819	10.492686	40.64664	13.041434	46.240098	184.8802549
1181.2	23.992768	18.13455	50.442276	39.027879	24.736948	29.817214	126.441385	20.805286	70.090954	16.806917	62.117002	0.000678	0.000698	56.277996	49.047887	10.493514	40.631216	13.04227	46.234758	184.8877978
1182.6	23.992768	18.13655	50.460204	39.025881	24.739935	29.817214	126.554007	20.807899	70.08342	16.810886	62.095565	0.000678	0.000698	56.291369	48.987023	10.496034	40.616279	13.043943	46.229419	184.904786
1183.9	23.993765	18.13655	50.479128	39.024882	24.733961	29.819	126.672979	20.807899	70.079653	16.810206	62.077889	0.000678	0.000698	56.285686	48.926783	10.495602	40.603962	13.043943	46.22675	184.8708159
1185.2	23.994762	18.13855	50.495064	39.023883	24.735952	29.820786	126.773242	20.810513	70.075887	16.813495	62.062301	0.000678	0.000698	56.293375	48.875556	10.497691	40.593101	13.045616	46.22408	184.7953138
1186.6	23.996756	18.140549	50.511996	39.022884	24.733961	29.824358	126.879845	20.813127	70.07212	16.816104	62.046017	0.000678	0.000698	56.29538	48.821408	10.499347	40.581755	13.047289	46.221411	184.6669063
1187.9	23.997753	18.142549	50.527932	39.022884	24.736948	29.826144	126.980248	20.815742	70.07212	16.819394	62.034884	0.000678	0.000698	56.303069	48.773816	10.501436	40.573999	13.048962	46.221411	184.6121147
1189.3	23.99875	18.145548	50.541876	39.022884	24.733961	29.827931	127.068157	20.819664	70.07212	16.824669	62.025143	0.000678	0.000698	56.317444	48.732213	10.504785	40.567212	13.051473	46.221411	184.6196743
1190.6	24.000744	18.147548	50.55582	39.021884	24.736948	29.831504	127.156118	20.822279	70.068354	16.827279	62.010947	0.000678	0.000698	56.319448	48.687129	10.506442	40.557322	13.053147	46.218742	184.6121147
1192	24.001741	18.150547	50.568768	39.021884	24.732965	29.83329	127.237844	20.826203	70.068354	16.832556	62.001902	0.000678	0.000698	56.333822	48.648568	10.509793	40.55102	13.055658	46.218742	184.6536825
1193.3	24.002738	18.152547	50.581716	39.020885	24.732965	29.835077	127.319614	20.828818	70.064588	16.835847	61.988401	0.000678	0.000698	56.34151	48.606525	10.511882	40.541615	13.057332	46.216074	184.6687904
1194.7	24.003735	18.154546	50.59566	39.019886	24.727986	29.836864	127.407725	20.831435	70.060822	16.839139	61.974206	0.000678	0.000698	56.349198	48.56156	10.513972	40.531725	13.059007	46.213405	184.674456
1196	24.004732	18.156546	50.608608	39.018887	24.731969	29.838651	127.48959	20.834051	70.057057	16.842431	61.960706	0.000678	0.000698	56.356886	48.519593	10.516062	40.522321	13.060681	46.210737	184.6007799
1197.4	24.004732	18.157546	50.621556	39.016889	24.727986	29.838651	127.5715	20.83536	70.049526	16.844417	61.942752	0.000678	0.000698	56.363573	48.474157	10.517323	40.509814	13.061519	46.2054	184.695235
1198.7	24.005729	18.159545	50.637492	39.01589	24.715042	29.840438	127.672375	20.837976	70.045761	16.847709	61.927165	0.000678	0.000698	56.37126	48.423412	10.519414	40.498957	13.063194	46.202732	184.7669975
1200	24.005729	18.161545	50.658408	39.013892	24.70409	29.840438	127.804877	20.840594	70.038231	16.851682	61.903646	0.000678	0.000698	56.384635	48.354486	10.521936	40.482575	13.064869	46.197397	184.7707711
1201.4	24.006726	18.162545	50.679324	39.011893	24.696124	29.842225	127.937498	20.841902	70.030702	16.852988	61.880127	0.000678	0.000698	56.385635	48.285658	10.522766	40.466194	13.065706	46.192062	184.7802152
1202.7	24.005729	18.164544	50.689284	39.005899	24.689154	29.840438	128.000692	20.84452	70.008119	16.857642	61.846453	0.000678	0.000698	56.404698	48.235287	10.525721	40.442741	13.067382	46.17606	184.7197861
1204.1	24.005729	18.165544	50.69526	38.991911	24.68318	29.840438	128.038621	20.845829	69.95545	16.859629	61.779964	0.000678	0.000698	56.411387	48.168789	10.526982	40.396439	13.06822	46.138744	184.714122
1205.4	24.005729	18.166544	50.697252	38.97093	24.678201	29.840438	128.051267	20.847138	69.876512	16.861616	61.685166	0.000678	0.000698	56.418075	48.089678	10.528244	40.330434	13.069058	46.082823	184.712231
1206.8	24.004732	18.167544	50.697252	38.941956	24.674219	29.838651	128.051267	20.848447	69.767628	16.864283	61.556305	0.000678	0.000698	56.430454	47.988637	10.529938	40.240732	13.069895	46.005704	184.7311156
1208.1	24.004732	18.167544	50.689284	38.902991	24.671232	29.838651	128.000692	20.848447	69.621431	16.864283	61.388809	0.000678	0.000698	56.430454	47.876304	10.529938	40.124172	13.069895	45.902185	184.714122
1209.5	24.004732	18.168544	50.676336	38.854036	24.668244	29.838651	127.918544	20.849756	69.438123	16.866271	61.180795	0.000678	0.000698	56.437144	47.743924	10.531199	39.979474	13.070733	45.772434	184.7348966
1210.8	24.003735	18.168544	50.664384	38.797087	24.666253	29.836864	127.842756	20.849756	69.225415	16.866951	60.937178	0.000678	0.000698	56.442834	47.581027	10.531632	39.810089	13.070733	45.621936	184.7499989
1212.2	24.003735	18.168544	50.652432	38.731146	24.664262	29.836864	127.767007	20.849756	68.979827	16.866951	60.654488	0.000678	0.000698	56.442834	47.38721	10.531632	39.613647	13.070733	45.448258	184.738671
1213.5	24.003735	18.169543	50.634504	38.66021	24.663266	29.836864	127.653455	20.851065	68.716478	16.868938	60.354774	0.000678	0.000698	56.449524	47.193811	10.532893	39.405501	13.071571	45.262121	184.7802152
1214.8	24.003735	18.169543	50.614584	38.587276	24.661275	29.836864	127.527389	20.851065	68.446621	16.868938	60.048571	0.000678	0.000698	56.449524	46.99959	10.532893	39.192984	13.071571	45.071491	184.8821368
1216.2	24.003735	18.169543	50.594664	38.509346	24.660279	29.836864	127.40143	20.851065	68.159296	16.868938	59.721465	0.000678	0.000698	56.449524	46.788461	10.532893	38.966111	13.071571	44.868642	184.9217661
1217.5	24.004732	18.170543	50.57076	38.424423	24.660279	29.838651	127.250421	20.852375	67.847378	16.870245	59.367737	0.000678	0.000698	56.450523	46.565114	10.533723	38.720948	13.072409	44.648569	184.9387438
1218.9	24.004732	18.170543	50.541876	38.334504	24.659283	29.838651	127.068157	20.852375	67.518462	16.870245	58.997055	0.000678	0.000698	56.450523	46.339288	10.533723	38.46423	13.072409	44.416661	184.9161057
1220.2	24.005729	18.170543	50.512992	38.23859	24.658287	29.840438	126.886118	20.852375	67.169144	16.869564	58.601852	0.000678	0.000698	56.444832	46.093312	10.533291	38.190749	13.072409	44.170545	184.8953476
1221.6	24.006726	18.170543	50.47614	38.137681	24.658287	29.842225	126.654188	20.852375	66.803327	16.868884	58.192281	0.000678	0.000698	56.439142	45.853384	10.532859	37.907564	13.072409	43.912998	184.8708159
1222.9	24.006726	18.170543	50.432316	38.031776	24.657292	29.842225	126.378855	20.852375	66.421259	16.868884	57.767897	0.000678	0.000698	56.439142	45.616544	10.532859	37.614394	13.072409	43.644224	184.8745873
1224.3	24.007723	18.170543	50.384508	37.921875	24.657292	29.844012	126.07908	20.852375	66.02678	16.868203	57.331142	0.000678	0.000698	56.433452	45.37765	10.532427	37.312949	13.072409	43.366946	184.8632655
1225.6	24.007723	18.171543	50.3367	37.808977	24.657292	29.844012	125.779918	20.853684	65.623661	16.870191	56.883695	0.000678	0.000698	56.440141	45.128846	10.533689	37.004411	13.073248	43.083834	184.9311954
1227	24.00872	18.171543	50.290884	37.69408	24.657292	29.845799	125.493795	20.853684	65.215602	16.86951	56.428554	0.000678	0.000698	56.434451	44.867996	10.533256	36.690863	13.073248	42.797497	184.9594987
1228.3	24.009717	18.172543	50.240088	37.576187	24.657292	29.847587	125.177229	20.854994	64.799189	16.870817	55.966484	0.000678	0.000698	56.43545	44.611291	10.534086	36.372847	13.074086	42.505553	184.9953371
1229.6	24.010714	18.172543	50.19228	37.455296	24.657292	29.849374	124.879912	20.854994	64.374587	16.870137	55.492093	0.000678	0.000698	56.42976	44.336481	10.533654	36.04667	13.074086	42.208131	185.0292887
1231	24.011711	18.174542	50.143476	37.333405	24.657292	29.851162	124.57703	20.857613	63.948923	16.873431	55.01666	0.000678	0.000698	56.437448	44.061486	10.535746	35.720102	13.075762	41.910232	185.0783156
1232.3	24.012708	18.175542	50.095668	37.210516	24.657292	29.852949	124.280943	20.858922	63.522245	16.874738	54.538847	0.000678	0.000698	56.438446	43.780803	10.536576	35.392224	13.0766	41.611892	185.1461816
1233.7	24.013705	18.177542	50.041884	37.085629	24.657292	29.854737	123.94857	20.861542	63.091164	16.878033	54.059437	0.000678	0.000698	56.446133	43.510281	10.538668	35.06358	13.078277	41.310746	185.1574887
1235	24.014702	18.179541	49.987104	36.957744	24.657292	29.856525	123.610831	20.864162	62.652371	16.881328	53.570964	0.000678	0.000698	56.45382	43.232812	10.540761	34.72906	13.079954	41.004492	185.1744494
1236.4	24.015699	18.181541	49.929336	36.834854	24.657292	29.858313	123.255528	20.866782	62.233217	16.884624	53.107658	0.000678	0.000698	56.461507	42.980485	10.542853	34.41209	13.081631	40.712209	185.1197892
1237.7	24.015699	18.183541	49.871568	36.711965	24.657292	29.858313	122.901107	20.869402	61.8165	16.8886	52.646801	0.000678	0.000698	56.474884	42.728381	10.545378	34.097098	13.083309	40.421881	185.021743
1239.1	24.016696	18.183541	49.810812	36.587078	24.657292	29.860101	122.529302	20.869402	61.395491	16.887919	52.182375	0.000678	0.000698	56.469193	42.477942	10.544946	33.779973	13.083309	40.128822	185.0104289
1240.4	24.017693	18.18554	49.747068	36.460192	24.657292	29.861889	122.140253	20.872023	60.970299	16.891215	51.714488	0.000678	0.000698	56.476879	42.229117	10.547039	33.460794	13.084986	39.833113	184.9123283
1241.7	24.017693	18.18754	49.682328	36.332307	24.658287	29.861889	121.746217	20.874644	60.544348	16.895192	51.245862	0.000678	0.000698	56.490257	41.979811	10.549564	33.141424	13.086664	39.537141	184.8538325
1243.1	24.017693	18.18854	49.620576	36.202424	24.658287	29.861889	121.371389	20.875954	60.11439	16.897181	50.769789	0.000678	0.000698	56.496946	41.716057	10.550827	32.817296	13.087503	39.238653	184.7877606
1244.4	24.01869	18.189539	49.555836	36.071542	24.658287	29.863677	120.979492	20.877265	59.683809	16.898489	50.294504	0.000678	0.000698	56.497943	41.457194	10.551658	32.494024	13.088342	38.940003	184.7802152
1245.8	24.01869	18.191539	49.486116	35.938662	24.658287	29.863677	120.558671	20.879887	59.249398	16.902466	49.817497	0.000678	0.000698	56.511322	41.205153	10.554183	32.169902	13.09002	38.63897	184.9010078
1247.1	24.01869	18.192539	49.414404	35.805782	24.658287	29.863677	120.127143	20.881197	58.817736	16.904455	49.344639	0.000678	0.000698	56.518012	40.958478	10.555446	31.848916	13.090859	38.340113	185.1556021
1248.5	24.017693	18.193539	49.342692	35.670903	24.659283	29.861889	119.696948	20.882508	58.38238	16.907125	48.86673	0.000678	0.000697	56.530395	40.705311	10.557141	31.524821	13.091698	38.038971	185.4287431
1249.8	24.017693	18.193539	49.269984	35.536025	24.659283	29.861889	119.262135	20.882508	57.949826	16.907125	48.392329	0.000678	0.000697	56.530395	40.454839	10.557141	31.203423	13.091698	37.740041	185.5360178
1251.2	24.017693	18.194538	49.193292	35.400147	24.659283	29.861889	118.804973	20.883819	57.516886	16.909114	47.919643	0.000678	0.000697	56.537086	40.211587	10.558404	30.8835	13.092537	37.441114	185.6338495
1252.5	24.017693	18.194538	49.114608	35.264269	24.659283	29.861889	118.337508	20.883819	57.086759	16.909114	47.451168	0.000678	0.000697	56.537086	39.973526	10.558404	30.566737	13.092537	37.144399	185.5661293
1253.9	24.017693	18.193539	49.034928	35.133387	24.660279	29.861889	117.865744	20.882508	56.675092	16.907125	47.005279	0.000678	0.000697	56.530395	39.754293	10.557141	30.265531	13.091698	36.860667	185.5416622
1255.2	24.017693	18.194538	48.955248	35.001506	24.660279	29.861889	117.395602	20.883819	56.262894	16.909114	46.558185	0.000678	0.000697	56.537086	39.531703	10.558404	29.96379	13.092537	36.576814	185.6169156
1256.5	24.017693	18.194538	48.871584	34.869625	24.660279	29.861889	116.903695	20.883819	55.853304	16.909114	46.11648	0.000678	0.000697	56.537086	39.319322	10.558404	29.665961	13.092537	36.294999	185.6695812
1257.9	24.017693	18.194538	48.786924	34.736745	24.661275	29.861889	116.407743	20.883819	55.443235	16.909114	45.674315	0.000678	0.000697	56.537086	39.106105	10.558404	29.368093	13.092537	36.013096	185.6225579
1259.2	24.017693	18.194538	48.699276	34.603864	24.661275	29.861889	115.8962	20.883819	55.035786	16.909114	45.236856	0.000678	0.000697	56.537086	38.90041	10.558404	29.073663	13.092537	35.733233	185.5303734
1260.6	24.017693	18.194538	48.609636	34.469985	24.661275	29.861889	115.375038	20.883819	54.627908	16.909114	44.799679	0.000678	0.000697	56.537086	38.696377	10.558404	28.779689	13.092537	35.453313	185.5360178
1261.9	24.017693	18.195538	48.519	34.335106	24.661275	29.861889	114.850142	20.88513	54.219646	16.911103	44.362136	0.000678	0.000697	56.543777	38.491422	10.559668	28.485735	13.093376	35.173369	185.5172009
1263.3	24.017693	18.195538	48.42936	34.199229	24.66227	29.861889	114.333041	20.88513	53.811045	16.911103	43.922887	0.000678	0.000697	56.543777	38.280443	10.559668	28.190902	13.093376	34.893431	185.4739146
1264.6	24.01869	18.194538	48.341712	34.063351	24.66227	29.863677	113.829375	20.883819	53.405124	16.908433	43.484945	0.000678	0.000697	56.531392	38.064159	10.557972	27.897211	13.092537	34.615565	185.5190849
1266	24.01869	18.194538	48.25506	33.926474	24.66227	29.863677	113.333316	20.883819	52.998913	16.908433	43.045347	0.000678	0.000697	56.531392	37.841911	10.557972	27.602677	13.092537	34.337736	185.5153237
1267.3	24.01869	18.195538	48.166416	33.789598	24.663266	29.863677	112.827784	20.88513	52.595392	16.910422	42.609833	0.000678	0.000697	56.538082	37.624521	10.559235	27.311142	13.093376	34.061979	185.4889748
1268.7	24.017693	18.194538	48.078768	33.658716	24.663266	29.861889	112.329847	20.883819	52.212045	16.909114	42.197908	0.000678	0.000696	56.537086	37.423742	10.558404	27.035639	13.092537	33.800223	185.4983818
1270	24.017693	18.194538	47.989128	33.530831	24.663266	29.861889	111.822555	20.883819	51.839826	16.909114	41.800552	0.000678	0.000696	56.537086	37.237412	10.558404	26.770101	13.092537	33.546266	185.5303734
1271.3	24.017693	18.194538	47.897496	33.402946	24.664262	29.861889	111.306035	20.883819	51.469918	16.909114	41.406896	0.000678	0.000696	56.537086	37.055819	10.558404	26.50725	13.092537	33.29408	185.4155643
1272.7	24.016696	18.194538	47.80686	33.27606	24.664262	29.860101	110.797157	20.883819	51.105171	16.909794	41.0184	0.000678	0.000696	56.542781	36.874645	10.558837	26.248053	13.092537	33.045602	185.396737
1274	24.015699	18.194538	47.715228	33.148176	24.664262	29.858313	110.284728	20.883819	50.739829	16.910475	40.629325	0.000678	0.000696	56.548476	36.692453	10.559269	25.988677	13.092537	32.796909	185.4136798
1275.4	24.014702	18.194538	47.625588	33.020291	24.665257	29.856525	109.78542	20.883819	50.376762	16.911155	40.24115	0.000678	0.000696	56.554171	36.504974	10.559701	25.730108	13.092537	32.54995	185.4117942
1276.7	24.013705	18.193539	47.539932	32.892406	24.665257	29.854737	109.310128	20.882508	50.015957	16.909847	39.85248	0.000678	0.000696	56.553175	36.307266	10.55887	25.471416	13.091698	32.304715	185.4513304
1278.1	24.013705	18.193539	47.455272	32.76552	24.665257	29.854737	108.842108	20.882508	49.660195	16.909847	39.468852	0.000678	0.000696	56.553175	36.110049	10.55887	25.216283	13.091698	32.063087	185.5115558
1279.4	24.012708	18.193539	47.379576	32.637635	24.666253	29.852949	108.425109	20.882508	49.303862	16.910527	39.077761	0.000678	0.000696	56.558871	35.887137	10.559302	24.956393	13.091698	31.821251	185.5397858
1280.8	24.011711	18.192539	47.2989	32.51075	24.666253	29.851162	107.982196	20.881197	48.952515	16.909219	38.695802	0.000678	0.000696	56.557875	35.67964	10.558471	24.702772	13.090859	31.582972	185.6263246
1282.1	24.011711	18.192539	47.216232	32.383864	24.666253	29.851162	107.529967	20.881197	48.603348	16.909219	38.317414	0.000678	0.000696	56.557875	35.476867	10.558471	24.451719	13.090859	31.346345	185.7598266
1283.5	24.010714	18.192539	47.12958	32.263972	24.666253	29.849374	107.0577	20.881197	48.27542	16.909899	37.967805	0.000678	0.000696	56.563572	35.306098	10.558903	24.219934	13.090859	31.124267	185.7147121
1284.8	24.010714	18.191539	47.041932	32.148076	24.667249	29.849374	106.581828	20.879887	47.960256	16.90791	37.634382	0.000678	0.000696	56.556879	35.150294	10.55764	23.999034	13.09002	30.910976	185.6244413
1286.2	24.009717	18.191539	46.954284	32.035178	24.667249	29.847587	106.107783	20.879887	47.654966	16.908591	37.312881	0.000678	0.000696	56.562576	35.003791	10.558073	23.786176	13.09002	30.704499	185.5266131
1287.5	24.009717	18.190539	46.863648	31.921281	24.667249	29.847587	105.619493	20.878576	47.34869	16.906602	36.991789	0.000678	0.000696	56.555883	34.861103	10.55681	23.573729	13.089181	30.497487	185.5567184
1288.8	24.009717	18.189539	46.773012	31.808382	24.668244	29.847587	105.133145	20.877265	47.046794	16.904614	36.67576	0.000678	0.000696	56.54919	34.721286	10.555547	23.364768	13.088342	30.293563	185.483329
1290.2	24.00872	18.189539	46.679388	31.694485	24.668244	29.845799	104.632795	20.877265	46.743925	16.905294	36.360154	0.000678	0.000695	56.554887	34.585243	10.555979	23.156221	13.088342	30.089111	185.4325057
1291.5	24.00872	18.18854	46.584768	31.582586	24.668244	29.845799	104.129213	20.875954	46.448025	16.903305	36.05357	0.000678	0.000695	56.548194	34.457693	10.554716	22.953766	13.087503	29.889487	185.3383591
1292.9	24.007723	18.18754	46.49214	31.469687	24.66924	29.844012	103.638262	20.874644	46.151136	16.901997	35.743942	0.000678	0.000695	56.547197	34.321715	10.553886	22.749429	13.086664	29.689318	185.2630138
1294.2	24.007723	18.18754	46.400508	31.357788	24.66924	29.844012	103.154558	20.874644	45.858507	16.901997	35.438566	0.000678	0.000695	56.547197	34.186162	10.553886	22.548025	13.086664	29.492142	185.1895295
1295.6	24.006726	18.18554	46.310868	31.245889	24.66924	29.842225	102.683257	20.872023	45.567496	16.898701	35.133432	0.000678	0.000695	56.539508	34.045409	10.551792	22.346906	13.084986	29.296174	185.2630138
1296.9	24.006726	18.18454	46.21824	31.13399	24.670236	29.842225	102.198202	20.870712	45.278094	16.896713	34.831981	0.000678	0.000695	56.532815	33.911592	10.55053	22.148337	13.084147	29.101407	185.3289461
1298.3	24.005729	18.18454	46.12362	31.02309	24.670236	29.840438	101.70476	20.870712	44.992856	16.897393	34.536756	0.000678	0.000695	56.538511	33.785474	10.550962	21.95399	13.084147	28.909556	185.3609543
1299.6	24.005729	18.183541	46.029	30.91219	24.670236	29.840438	101.213377	20.869402	44.709185	16.895405	34.243102	0.000678	0.000695	56.531818	33.658991	10.549699	21.760791	13.083309	28.718871	185.3232961
1301	24.005729	18.182541	45.935376	30.80129	24.671232	29.840438	100.729187	20.868092	44.427074	16.893417	33.950319	0.000678	0.000695	56.525126	33.529723	10.548437	21.568282	13.08247	28.529345	185.3101111
1302.3	24.006726	18.182541	45.841752	30.691389	24.671232	29.842225	100.247	20.868092	44.149034	16.892736	33.662292	0.000678	0.000695	56.51943	33.403306	10.548005	21.379012	13.08247	28.342663	185.2893887
1303.6	24.006726	18.181541	45.746136	30.582487	24.671232	29.842225	99.756612	20.866782	43.875019	16.890748	33.380351	0.000678	0.000695	56.512738	33.284571	10.546742	21.193849	13.081631	28.158788	185.2950393
1305	24.006726	18.180541	45.653508	30.473585	24.672227	29.842225	99.283528	20.865472	43.602487	16.88876	33.097827	0.000678	0.000695	56.506046	33.158226	10.54548	21.00841	13.080793	27.976011	185.3176395
1306.3	24.006726	18.180541	45.558888	30.365682	24.672227	29.842225	98.802272	20.865472	43.333911	16.88876	32.821319	0.000678	0.000695	56.506046	33.039563	10.54548	20.827023	13.080793	27.795987	185.5172009
1307.7	24.005729	18.179541	45.465264	30.257779	24.672227	29.840438	98.328068	20.864162	43.066778	16.887453	32.545568	0.000678	0.000695	56.505049	32.918122	10.54465	20.646235	13.079954	27.61703	185.5680058
1309	24.005729	18.179541	45.372636	30.151875	24.673223	29.840438	97.860845	20.864162	42.805988	16.887453	32.276832	0.000678	0.000694	56.505049	32.800358	10.54465	20.470143	13.079954	27.442417	185.647016
1310.4	24.005729	18.178542	45.281004	30.04597	24.673223	29.840438	97.400535	20.862852	42.546575	16.885465	32.008786	0.000678	0.000694	56.498357	32.679828	10.543387	20.294601	13.079116	27.268819	185.6545325
1311.7	24.005729	18.178542	45.189372	29.940065	24.673223	29.840438	96.942097	20.862852	42.288534	16.885465	31.742114	0.000678	0.000694	56.498357	32.558942	10.543387	20.120053	13.079116	27.096231	185.6338495
1313.1	24.004732	18.177542	45.09774	29.836159	24.673223	29.838651	96.485526	20.861542	42.036687	16.884158	31.482998	0.000678	0.000694	56.49736	32.444159	10.542557	19.950541	13.078277	26.927875	185.628207
1314.4	24.004732	18.176542	45.006108	29.732253	24.674219	29.838651	96.030814	20.860232	41.786149	16.88217	31.225193	0.000678	0.000694	56.490668	32.329022	10.541295	19.781976	13.077439	26.76048	185.7015498
1315.8	24.004732	18.176542	44.917464	29.636339	24.674219	29.838651	95.592694	20.860232	41.55604	16.88217	30.991183	0.000678	0.000694	56.490668	32.232215	10.541295	19.629046	13.077439	26.606811	185.6959095
1317.1	24.004732	18.175542	44.835792	29.544422	24.674219	29.838651	95.190564	20.858922	41.336555	16.880182	30.765696	0.000678	0.000694	56.483977	32.131247	10.540033	19.481755	13.0766	26.460305	185.7410273
1318.4	24.004732	18.174542	44.751132	29.451505	24.675214	29.838651	94.775265	20.857613	41.115713	16.878195	30.540239	0.000678	0.000694	56.477285	32.033953	10.538771	19.334551	13.075762	26.312959	185.7109468
1319.8	24.004732	18.173543	44.66946	29.360587	24.675214	29.838651	94.37611	20.856303	40.900616	16.876207	30.319822	0.000678	0.000694	56.470594	31.935655	10.537509	19.190702	13.074924	26.169511	185.7241094
1321.1	24.005729	18.173543	44.588784	29.269669	24.675214	29.840438	93.98325	20.856303	40.686501	16.875526	30.099699	0.000678	0.000694	56.464902	31.834678	10.537077	19.04711	13.074924	26.02678	185.7598266
1322.5	24.005729	18.173543	44.506116	29.178751	24.67621	29.840438	93.582157	20.856303	40.473364	16.875526	29.881931	0.000678	0.000694	56.464902	31.738211	10.537077	18.905119	13.074924	25.884764	185.793664
1323.8	24.006726	18.172543	44.424444	29.088832	24.67621	29.842225	93.187351	20.854994	40.263527	16.872859	29.667456	0.000678	0.000694	56.452521	31.642313	10.535383	18.765335	13.074086	25.745008	185.8049398
1325.2	24.007723	18.172543	44.342772	29.000911	24.67621	29.844012	92.793986	20.854994	40.059271	16.872178	29.459919	0.000678	0.000694	56.44683	31.552637	10.534951	18.630131	13.074086	25.609027	185.7203516
1326.5	24.007723	18.171543	44.2611	28.912991	24.677206	29.844012	92.402057	20.853684	39.855919	16.870191	29.253288	0.000678	0.000694	56.440141	31.462687	10.533689	18.495574	13.073248	25.473704	185.6319661
1327.9	24.00872	18.171543	44.178432	28.826069	24.677206	29.845799	92.006808	20.853684	39.655763	16.86951	29.05122	0.000678	0.000694	56.434451	31.378115	10.533256	18.364043	13.073248	25.340564	185.6131566
1329.2	24.00872	18.171543	44.095764	28.740146	24.677206	29.845799	91.613021	20.853684	39.458771	16.86951	28.852993	0.000678	0.000693	56.434451	31.296532	10.533256	18.235065	13.073248	25.209581	185.6338495
1330.5	24.009717	18.171543	44.014092	28.653225	24.678201	29.847587	91.225411	20.853684	39.260356	16.86883	28.651979	0.000678	0.000693	56.428761	31.209024	10.532824	18.104327	13.073248	25.077706	185.6695812
1331.9	24.009717	18.171543	43.93242	28.568301	24.678201	29.847587	90.83922	20.853684	39.067343	16.86883	28.457725	0.000678	0.000693	56.428761	31.127776	10.532824	17.978035	13.073248	24.949473	185.7259911
1333.2	24.010714	18.170543	43.84776	28.482378	24.678201	29.849374	90.440393	20.852375	38.872903	16.866162	28.263427	0.000678	0.000693	56.416385	31.050176	10.53113	17.851766	13.072409	24.820343	185.793664
1334.6	24.010714	18.170543	43.764096	28.397455	24.678201	29.849374	90.047748	20.852375	38.681554	16.866162	28.072212	0.000678	0.000693	56.416385	30.973186	10.53113	17.727548	13.072409	24.693315	185.8819873
1335.9	24.011711	18.170543	43.680432	28.312531	24.679197	29.851162	89.656578	20.852375	38.491026	16.865481	27.881818	0.000678	0.000693	56.410697	30.895929	10.530698	17.603911	13.072409	24.566884	185.9195613
1337.3	24.011711	18.170543	43.59876	28.227608	24.679197	29.851162	89.27614	20.852375	38.301318	16.865481	27.690869	0.000678	0.000693	56.410697	30.813616	10.530698	17.479962	13.072409	24.441044	185.9590021
1338.6	24.012708	18.169543	43.517088	28.143684	24.679197	29.852949	88.897099	20.851065	38.114643	16.862814	27.503631	0.000678	0.000693	56.398322	30.734317	10.529004	17.35847	13.071571	24.317265	186.0021956
1340	24.013705	18.168544	43.433424	28.059759	24.680193	29.854737	88.510258	20.849756	37.928763	16.860146	27.318563	0.000678	0.000693	56.385949	30.659545	10.527311	17.23843	13.070733	24.19406	186.0153409
1341.3	24.013705	18.168544	43.351752	27.975835	24.680193	29.854737	88.134032	20.849756	37.743674	16.860146	27.132912	0.000678	0.000693	56.385949	30.579717	10.527311	17.118057	13.070733	24.071426	186.0172217
1342.7	24.014702	18.168544	43.272072	27.89191	24.680193	29.856525	87.768318	20.849756	37.559374	16.859466	26.946675	0.000678	0.000693	56.380264	30.494831	10.526878	16.997349	13.070733	23.94936	185.9270765
1344	24.015699	18.168544	43.191396	27.807986	24.681188	29.858313	87.39937	20.849756	37.375859	16.858785	26.761911	0.000678	0.000693	56.374578	30.412072	10.526446	16.877642	13.070733	23.827861	185.8819873
1345.3	24.016696	18.167544	43.108728	27.72606	24.681188	29.860101	87.022705	20.848447	37.197469	16.856117	26.585002	0.000678	0.000693	56.362209	30.340435	10.524753	16.763066	13.069895	23.709799	185.9383463
1346.7	24.017693	18.167544	43.028052	27.644134	24.681188	29.861889	86.656471	20.848447	37.019822	16.855437	26.407461	0.000678	0.000693	56.356525	30.26375	10.524321	16.648122	13.069895	23.592271	186.0435096
1348	24.017693	18.167544	42.947376	27.562207	24.682184	29.861889	86.291572	20.848447	36.842916	16.855437	26.230662	0.000678	0.000693	56.356525	30.186805	10.524321	16.533699	13.069895	23.475276	186.1448675
1349.4	24.01869	18.167544	42.8667	27.48128	24.682184	29.863677	85.928004	20.848447	36.668892	16.854756	26.057422	0.000678	0.000693	56.350842	30.11291	10.523888	16.421619	13.069895	23.360228	186.1110888
1350.7	24.01869	18.166544	42.78702	27.401352	24.682184	29.863677	85.570226	20.847138	36.497721	16.852769	25.887026	0.000678	0.000692	56.344158	30.039678	10.522627	16.311418	13.069058	23.247106	186.054773
1352.1	24.01869	18.166544	42.709332	27.32642	24.68318	29.863677	85.222634	20.847138	36.337882	16.852769	25.729973	0.000678	0.000692	56.344158	29.977991	10.522627	16.20988	13.069058	23.141509	186.007836
1353.4	24.019687	18.166544	42.631644	27.254485	24.68318	29.865466	84.876265	20.847138	36.185011	16.852089	25.58192	0.000678	0.000692	56.338476	29.926053	10.522195	16.11419	13.069058	23.040549	186.0209738
1354.8	24.019687	18.165544	42.55794	27.183549	24.684176	29.865466	84.548785	20.845829	36.034814	16.850102	25.43447	0.000678	0.000692	56.331793	29.867646	10.520933	16.018919	13.06822	22.941384	186.1017005
1356.1	24.019687	18.165544	42.484236	27.113611	24.684176	29.865466	84.2224	20.845829	35.887265	16.850102	25.290345	0.000678	0.000692	56.331793	29.812373	10.520933	15.925823	13.06822	22.843998	186.1354873
1357.4	24.019687	18.165544	42.41352	27.042675	24.684176	29.865466	83.910272	20.845829	35.738148	16.850102	25.141914	0.000678	0.000692	56.331793	29.74637	10.520933	15.829974	13.06822	22.745606	186.1786482
1358.8	24.019687	18.165544	42.3438	26.973737	24.685171	29.865466	83.603521	20.845829	35.593749	16.850102	24.99887	0.000678	0.000692	56.331793	29.684436	10.520933	15.737631	13.06822	22.650357	186.1467458
1360.1	24.019687	18.165544	42.275076	26.9038	24.685171	29.865466	83.302103	20.845829	35.447778	16.850102	24.852889	0.000678	0.000692	56.331793	29.616569	10.520933	15.64342	13.06822	22.554099	186.1223487
1361.5	24.01869	18.165544	42.207348	26.834863	24.685171	29.863677	83.005974	20.845829	35.304405	16.850783	24.709497	0.000678	0.000692	56.337475	29.549443	10.521365	15.550906	13.06822	22.459581	186.1092096
1362.8	24.01869	18.165544	42.135636	26.765925	24.686167	29.863677	82.69342	20.845829	35.161538	16.850783	24.569356	0.000678	0.000692	56.337475	29.49174	10.521365	15.460516	13.06822	22.365425	186.0510207
1364.2	24.01869	18.165544	42.063924	26.696987	24.686167	29.863677	82.381884	20.845829	35.019176	16.850783	24.42972	0.000678	0.000692	56.337475	29.433847	10.521365	15.370478	13.06822	22.27163	185.981544
1365.5	24.01869	18.165544	41.991216	26.628049	24.686167	29.863677	82.06706	20.845829	34.877317	16.850783	24.291274	0.000678	0.000692	56.337475	29.37817	10.521365	15.281231	13.06822	22.178193	185.8519253
1366.9	24.01869	18.166544	41.918508	26.559111	24.686167	29.863677	81.753278	20.847138	34.73596	16.852769	24.153329	0.000678	0.000692	56.344158	29.322304	10.522627	15.192333	13.069058	22.085114	185.7635913
1368.2	24.017693	18.167544	41.843808	26.491172	24.687163	29.861889	81.431982	20.848447	34.597142	16.855437	24.019971	0.000678	0.000692	56.356525	29.274428	10.524321	15.106414	13.069895	21.993732	185.6977845
1369.6	24.017693	18.167544	41.769108	26.424232	24.687163	29.861889	81.11178	20.848447	34.460839	16.855437	23.889805	0.000678	0.000692	56.356525	29.229741	10.524321	15.022574	13.069895	21.904032	185.628207
1370.9	24.017693	18.167544	41.6964	26.357293	24.688158	29.861889	80.801164	20.848447	34.325005	16.855437	23.758734	0.000678	0.000692	56.356525	29.180061	10.524321	14.938173	13.069895	21.814665	185.6056311
1372.2	24.017693	18.169543	41.623692	26.291352	24.688158	29.861889	80.491578	20.851065	34.191656	16.859411	23.630824	0.000678	0.000692	56.369894	29.13358	10.526844	14.85583	13.071571	21.726957	185.6789796
1373.6	24.01869	18.170543	41.549988	26.225412	24.688158	29.863677	80.178801	20.852375	34.05876	16.860718	23.504052	0.000678	0.000692	56.370894	29.089347	10.527674	14.77424	13.072409	21.63957	185.7353886
1374.9	24.01869	18.171543	41.479272	26.159471	24.689154	29.863677	79.879694	20.853684	33.926315	16.862705	23.375673	0.000678	0.000691	56.377579	29.037696	10.528936	14.691637	13.073248	21.552504	185.8237345
1376.3	24.01869	18.171543	41.408556	26.09353	24.689154	29.863677	79.581553	20.853684	33.79432	16.862705	23.247743	0.000678	0.000691	56.377579	28.98587	10.528936	14.609344	13.073248	21.465757	185.9646363
1377.6	24.01869	18.172543	41.338836	26.02759	24.689154	29.863677	79.288556	20.854994	33.662774	16.864692	23.119576	0.000678	0.000691	56.384264	28.931448	10.530197	14.52692	13.074086	21.379328	186.0172217
1379	24.01869	18.173543	41.269116	25.962648	24.69015	29.863677	78.996494	20.856303	33.533658	16.86668	22.994515	0.000678	0.000691	56.390949	28.880242	10.531459	14.446514	13.074924	21.294519	186.0660357
1380.3	24.01869	18.174542	41.200392	25.897707	24.69015	29.863677	78.709516	20.857613	33.404975	16.868667	22.8692	0.000678	0.000691	56.397634	28.826442	10.532721	14.365966	13.075762	21.210016	186.0866875
1381.7	24.01869	18.175542	41.129676	25.833764	24.69015	29.863677	78.415163	20.858922	33.278693	16.870655	22.748334	0.000678	0.000691	56.40432	28.780717	10.533983	14.288296	13.0766	21.127112	186.1054588
1383	24.017693	18.175542	41.060952	25.769822	24.69015	29.861889	78.130016	20.858922	33.152828	16.871336	22.626513	0.000678	0.000691	56.410006	28.729979	10.534416	14.210032	13.0766	21.044502	186.0735462
1384.4	24.017693	18.175542	40.991232	25.70488	24.691146	29.861889	77.841654	20.858922	33.025423	16.871336	22.50316	0.000678	0.000691	56.410006	28.678087	10.534416	14.130803	13.0766	20.960904	186.0810568
1385.7	24.016696	18.176542	40.91952	25.640938	24.691146	29.860101	77.546017	20.860232	32.900396	16.874004	22.384232	0.000678	0.000691	56.42238	28.634291	10.53611	14.054435	13.077439	20.878886	186.112968
1387	24.015699	18.175542	40.847808	25.577995	24.692141	29.858313	77.251352	20.858922	32.777726	16.872697	22.268337	0.000678	0.000691	56.421381	28.593755	10.53528	13.980032	13.0766	20.798436	186.1448675
1388.4	24.014702	18.175542	40.7751	25.515051	24.692141	29.856525	76.953585	20.858922	32.655456	16.873377	22.153526	0.000678	0.000691	56.427069	28.5555	10.535712	13.906342	13.0766	20.718268	186.208668
1389.7	24.014702	18.175542	40.701396	25.453107	24.692141	29.856525	76.652755	20.858922	32.535516	16.873377	22.042406	0.000678	0.000691	56.427069	28.522962	10.535712	13.835038	13.0766	20.639647	186.2330554
1391.1	24.013705	18.174542	40.626696	25.391163	24.693137	29.854737	76.3489	20.857613	32.415962	16.87207	21.932354	0.000678	0.000691	56.42607	28.492727	10.534882	13.764435	13.075762	20.561297	186.2049186
1392.4	24.012708	18.174542	40.553988	25.329219	24.693137	29.852949	76.054151	20.857613	32.296791	16.87275	21.821315	0.000678	0.000691	56.431758	28.457483	10.535314	13.693214	13.075762	20.483218	186.1429958
1393.8	24.012708	18.173543	40.487256	25.267275	24.693137	29.852949	75.784495	20.856303	32.178003	16.870763	21.706547	0.000678	0.000691	56.425071	28.407447	10.534052	13.619618	13.074924	20.405409	186.1899047
1395.1	24.011711	18.172543	40.422516	25.209327	24.694133	29.851162	75.523682	20.854994	32.067225	16.869456	21.601119	0.000678	0.000691	56.424072	28.366164	10.533222	13.552027	13.074086	20.332864	186.2499443
1396.5	24.010714	18.171543	40.357776	25.153377	24.694133	29.849374	75.263646	20.853684	31.960583	16.868149	21.501179	0.000678	0.000691	56.423072	28.331655	10.532392	13.487967	13.073248	20.263042	186.2687019
1397.8	24.010714	18.171543	40.29204	25.097428	24.694133	29.849374	75.000405	20.853684	31.85425	16.868149	21.402232	0.000678	0.000691	56.423072	28.299473	10.532392	13.424557	13.073248	20.193439	186.2818246
1399.2	24.009717	18.171543	40.228296	25.042477	24.694133	29.847587	74.745902	20.853684	31.750118	16.86883	21.304791	0.000678	0.000691	56.428761	28.265741	10.532824	13.362123	13.073248	20.12529	186.1917832
1400.5	24.00872	18.170543	40.163556	24.987527	24.695128	29.845799	74.48819	20.852375	31.646284	16.867523	21.208331	0.000678	0.00069	56.427762	28.234344	10.531995	13.300331	13.072409	20.057351	186.1092096
1401.8	24.00872	18.169543	40.09782	24.932576	24.695128	29.845799	74.227301	20.851065	31.542746	16.865536	21.112852	0.000678	0.00069	56.421074	28.205289	10.530733	13.239179	13.071571	19.98962	186.1204695
1403.2	24.007723	18.167544	40.031088	24.878625	24.696124	29.844012	73.963269	20.848447	31.441379	16.862242	21.020903	0.000678	0.00069	56.413386	28.182061	10.528641	13.180299	13.069895	19.923322	186.159883
1404.5	24.007723	18.167544	39.965352	24.824673	24.696124	29.844012	73.703975	20.848447	31.340296	16.862242	20.928553	0.000678	0.00069	56.413386	28.156281	10.528641	13.121174	13.069895	19.857225	186.1167187
1405.9	24.006726	18.167544	39.897624	24.770722	24.696124	29.842225	73.437647	20.848447	31.239498	16.862922	20.837856	0.000678	0.00069	56.419075	28.135326	10.529074	13.063117	13.069895	19.791327	186.1448675
1407.2	24.006726	18.166544	39.829896	24.71777	24.696124	29.842225	73.172154	20.847138	31.140842	16.860935	20.749976	0.000678	0.00069	56.412386	28.117779	10.527812	13.006873	13.069058	19.726843	186.1523752
1408.6	24.005729	18.165544	39.763164	24.664817	24.69712	29.840438	72.91138	20.845829	31.042459	16.859629	20.661682	0.000678	0.00069	56.411387	28.097686	10.526982	12.950374	13.06822	19.662549	186.2105456
1409.9	24.004732	18.165544	39.696432	24.612864	24.69712	29.838651	72.651411	20.845829	30.946196	16.86031	20.576182	0.000678	0.00069	56.417076	28.081016	10.527414	12.895674	13.06822	19.599654	186.2443101
1411.3	24.004732	18.164544	39.630696	24.560911	24.698115	29.838651	72.396109	20.84452	30.850194	16.858323	20.490258	0.000678	0.00069	56.410387	28.061797	10.526153	12.840711	13.067382	19.536942	186.2743277
1412.6	24.003735	18.163545	39.56496	24.508958	24.698115	29.836864	72.141585	20.843211	30.754452	16.857016	20.404593	0.000678	0.00069	56.409387	28.042499	10.525323	12.785923	13.066544	19.474412	186.2743277
1414	24.002738	18.163545	39.50022	24.457005	24.698115	29.835077	71.891676	20.843211	30.65897	16.857697	20.318502	0.000678	0.00069	56.415077	28.020641	10.525755	12.730873	13.066544	19.412063	186.270572
1415.3	24.002738	18.162545	39.43548	24.40605	24.698115	29.835077	71.642518	20.841902	30.565576	16.85571	20.235173	0.000678	0.00069	56.408387	28.002224	10.524494	12.677598	13.065706	19.35109	186.2743277
1416.6	24.001741	18.161545	39.372732	24.355096	24.699111	29.83329	71.401741	20.840594	30.472431	16.854404	20.150723	0.000678	0.00069	56.407388	27.978758	10.523665	12.623615	13.064869	19.290291	186.2499443
1418	24.000744	18.161545	39.309984	24.304142	24.699111	29.831504	71.161666	20.840594	30.379534	16.855085	20.06652	0.000678	0.00069	56.413077	27.955205	10.524097	12.569799	13.064869	19.229665	186.2255581
1419.3	23.999747	18.160545	39.249228	24.253188	24.700107	29.829717	70.92988	20.839285	30.286885	16.853778	19.981195	0.000678	0.00069	56.412077	27.926582	10.523267	12.515275	13.064031	19.169213	186.1805266
1420.7	23.999747	18.159545	39.187476	24.203233	24.700107	29.829717	70.694965	20.837976	30.196293	16.851792	19.899285	0.000678	0.00069	56.405388	27.903901	10.522006	12.462943	13.063194	19.110113	186.159883
1422	23.99875	18.159545	39.125724	24.152279	24.700107	29.827931	70.460725	20.837976	30.104132	16.852472	19.815131	0.000678	0.00069	56.411077	27.877585	10.522438	12.409186	13.063194	19.050002	186.2218009
1423.4	23.99875	18.158546	39.063972	24.102324	24.701102	29.827931	70.227158	20.836668	30.014018	16.850486	19.733698	0.000678	0.00069	56.404388	27.854731	10.521177	12.357175	13.062356	18.991236	186.2274291
1424.7	23.997753	18.158546	39.004212	24.05137	24.701102	29.826144	70.001766	20.836668	29.922344	16.851167	19.648661	0.000678	0.00069	56.410077	27.823229	10.521609	12.302872	13.062356	18.931464	186.2611974
1426.1	23.997753	18.157546	38.944452	24.001415	24.701102	29.826144	69.777001	20.83536	29.832706	16.84918	19.566333	0.000678	0.00069	56.403388	27.795189	10.520348	12.250307	13.061519	18.873031	186.3137078
1427.4	23.996756	18.156546	38.885688	23.950461	24.702098	29.824358	69.556592	20.834051	29.741517	16.847874	19.481095	0.000678	0.00069	56.402387	27.760978	10.519519	12.195894	13.060681	18.813597	186.36246
1428.8	23.996756	18.157546	38.825928	23.900506	24.702098	29.824358	69.333068	20.83536	29.652352	16.849861	19.399239	0.000678	0.000689	56.409077	27.732741	10.52078	12.143649	13.061519	18.755493	186.3437098
1430.1	23.996756	18.157546	38.767164	23.850551	24.703094	29.824358	69.113877	20.83536	29.563422	16.849861	19.316933	0.000678	0.000689	56.409077	27.701899	10.52078	12.091125	13.061519	18.697552	186.2649463
1431.4	23.996756	18.157546	38.706408	23.800596	24.703094	29.824358	68.887887	20.83536	29.474724	16.849861	19.236228	0.000678	0.000689	56.409077	27.675981	10.52078	12.039631	13.061519	18.639774	186.112968
1432.8	23.996756	18.157546	38.64864	23.75164	24.703094	29.824358	68.673607	20.83536	29.388027	16.849861	19.156144	0.000678	0.000689	56.409077	27.646016	10.52078	11.988541	13.061519	18.583309	185.9402192
1434.1	23.996756	18.157546	38.592864	23.703683	24.703094	29.824358	68.467264	20.83536	29.303315	16.849861	19.077351	0.000678	0.000689	56.409077	27.614515	10.52078	11.938284	13.061519	18.528146	185.7711112
1435.5	23.995759	18.157546	38.536092	23.654727	24.70409	29.822572	68.257789	20.83536	29.217059	16.850541	18.997023	0.000678	0.000689	56.414768	27.581839	10.521212	11.887055	13.061519	18.471987	185.7523135
1436.8	23.995759	18.157546	38.481312	23.60677	24.70409	29.822572	68.056192	20.83536	29.132778	16.850541	18.917977	0.000678	0.000689	56.414768	27.547624	10.521212	11.836652	13.061519	18.417125	185.7541877
1438.2	23.995759	18.157546	38.426532	23.557815	24.705085	29.822572	67.855111	20.83536	29.046961	16.850541	18.836719	0.000678	0.000689	56.414768	27.509702	10.521212	11.784847	13.061519	18.361271	185.8331344
1439.5	23.994762	18.157546	38.36976	23.509858	24.705085	29.820786	67.647262	20.83536	28.963109	16.851222	18.759469	0.000678	0.000689	56.420459	27.480329	10.521644	11.735605	13.061519	18.306707	185.9214351
1440.9	23.994762	18.157546	38.312988	23.4629	24.705085	29.820786	67.439966	20.83536	28.88121	16.851222	18.684845	0.000678	0.000689	56.420459	27.454478	10.521644	11.688045	13.061519	18.253421	185.951495
1442.2	23.994762	18.157546	38.256216	23.414943	24.706081	29.820786	67.233221	20.83536	28.797777	16.851222	18.608012	0.000678	0.000689	56.420459	27.424923	10.521644	11.639084	13.061519	18.199148	186.0172217
1443.6	23.994762	18.157546	38.199444	23.367986	24.706081	29.820786	67.027026	20.83536	28.716287	16.851222	18.533796	0.000678	0.000689	56.420459	27.398898	10.521644	11.591797	13.061519	18.146146	186.0604043
1444.9	23.995759	18.157546	38.142672	23.321028	24.707077	29.822572	66.82138	20.83536	28.634999	16.850541	18.459781	0.000678	0.000689	56.414768	27.372789	10.521212	11.544646	13.061519	18.093285	186.0866875
1446.2	23.996756	18.157546	38.0859	23.278067	24.707077	29.824358	66.616281	20.83536	28.560805	16.849861	18.395557	0.000678	0.000689	56.409077	27.361128	10.52078	11.503738	13.061519	18.045045	186.1786482
1447.6	23.997753	18.158546	38.028132	23.235105	24.707077	29.826144	66.408146	20.836668	28.48678	16.851167	18.332185	0.000678	0.000689	56.410077	27.351962	10.521609	11.463377	13.062356	17.996921	186.2368117
1448.9	23.99875	18.158546	37.970364	23.193143	24.708072	29.827931	66.200574	20.836668	28.414638	16.850486	18.271369	0.000678	0.000689	56.404388	27.346401	10.521177	11.42465	13.062356	17.950029	186.2611974
1450.3	23.999747	18.160545	37.912596	23.150182	24.708072	29.829717	65.993566	20.839285	28.340943	16.853778	18.208326	0.000678	0.000689	56.412077	27.337162	10.523267	11.384509	13.064031	17.902136	186.2743277
1451.6	24.000744	18.161545	37.854828	23.10822	24.708072	29.831504	65.78712	20.840594	28.269125	16.855085	18.147832	0.000678	0.000689	56.413077	27.331539	10.524097	11.345996	13.064869	17.855467	186.2743277
1453	24.001741	18.162545	37.798056	23.067256	24.709068	29.83329	65.58478	20.841902	28.199169	16.856391	18.089191	0.000678	0.000689	56.414077	27.326995	10.524926	11.308667	13.065706	17.810017	186.2818246
1454.3	24.001741	18.164544	37.743276	23.025294	24.709068	29.83329	65.390052	20.84452	28.127665	16.860364	18.026959	0.000678	0.000689	56.427456	27.313646	10.527449	11.269057	13.067382	17.763566	186.3080826
1455.7	24.002738	18.165544	37.688496	22.984331	24.710064	29.835077	65.195825	20.845829	28.058016	16.861671	17.967255	0.000678	0.000689	56.428455	27.303921	10.528279	11.231061	13.06822	17.718328	186.3324608
1457	24.002738	18.166544	37.634712	22.942369	24.710064	29.835077	65.005617	20.847138	27.986825	16.863657	17.904651	0.000678	0.000689	56.435145	27.287918	10.52954	11.191224	13.069058	17.672094	186.3380853
1458.4	24.002738	18.167544	37.580928	22.901406	24.710064	29.835077	64.815891	20.848447	27.917481	16.865644	17.844568	0.000678	0.000689	56.441835	27.275542	10.530802	11.152996	13.069895	17.627067	186.3418394
1459.7	24.002738	18.168544	37.527144	22.860443	24.71106	29.835077	64.626646	20.849756	27.848288	16.867632	17.784634	0.000678	0.000688	56.448525	27.263122	10.532064	11.114867	13.070733	17.582143	186.321211
1461	24.002738	18.170543	37.474356	22.820479	24.71106	29.835077	64.441371	20.852375	27.780927	16.871606	17.726522	0.000678	0.000688	56.461907	27.251777	10.534587	11.077902	13.072409	17.538415	186.2893284
1462.4	24.002738	18.171543	37.422564	22.779516	24.71106	29.835077	64.260041	20.853684	27.71203	16.873593	17.665517	0.000678	0.000688	56.468598	27.23412	10.535849	11.039101	13.073248	17.493696	186.2780766
1463.7	24.001741	18.171543	37.371768	22.739552	24.712055	29.83329	64.082628	20.853684	27.644958	16.874274	17.606325	0.000678	0.000688	56.474291	27.217532	10.536281	11.001459	13.073248	17.450168	186.270572
1465.1	24.000744	18.172543	37.320972	22.699588	24.712055	29.831504	63.905641	20.854994	27.578027	16.876942	17.547276	0.000678	0.000688	56.486676	27.200891	10.537975	10.963911	13.074086	17.406737	186.2780766
1466.4	24.000744	18.173543	37.271172	22.658625	24.712055	29.831504	63.732536	20.856303	27.509571	16.878929	17.485342	0.000678	0.000688	56.493368	27.177906	10.539237	10.924533	13.074924	17.362323	186.2161737
1467.8	23.999747	18.173543	37.221372	22.61966	24.713051	29.829717	63.559838	20.856303	27.444592	16.87961	17.428233	0.000678	0.000688	56.499063	27.162283	10.539669	10.888228	13.074924	17.32017	186.1035797
1469.1	23.997753	18.174542	37.172568	22.579696	24.713051	29.826144	63.390988	20.857613	27.378086	16.882958	17.36824	0.000678	0.000688	56.517148	27.140306	10.541796	10.850094	13.075762	17.277033	186.0604043
1470.5	23.996756	18.175542	37.123764	22.540731	24.713051	29.824358	63.222528	20.858922	27.313379	16.885626	17.310719	0.000678	0.000688	56.529539	27.12199	10.54349	10.813535	13.0766	17.235067	186.0416296
1471.8	23.995759	18.176542	37.073964	22.501766	24.713051	29.822572	63.051031	20.860232	27.248806	16.888294	17.254014	0.000678	0.000688	56.541931	27.106211	10.545184	10.777499	13.077439	17.193195	186.0641567
1473.2	23.994762	18.176542	37.024164	22.462801	24.714047	29.820786	62.879937	20.860232	27.184366	16.888975	17.197442	0.000678	0.000688	56.54763	27.090384	10.545616	10.741552	13.077439	17.151414	186.1017005
1474.5	23.992768	18.177542	36.97536	22.423836	24.714047	29.817214	62.712657	20.861542	27.120059	16.892324	17.14032	0.000678	0.000688	56.565724	27.071911	10.547743	10.705259	13.078277	17.109725	186.1110888
1475.8	23.990774	18.178542	36.923568	22.38587	24.715042	29.813642	62.535558	20.862852	27.05753	16.895672	17.087697	0.000678	0.000688	56.583823	27.064924	10.549869	10.671829	13.079116	17.069193	186.1204695
1477.2	23.989777	18.179541	36.876756	22.347904	24.715042	29.811857	62.375861	20.864162	26.995127	16.898341	17.031784	0.000678	0.000688	56.596223	27.044895	10.551564	10.636313	13.079954	17.028749	186.1505045
1478.5	23.987783	18.179541	36.829944	22.309939	24.715042	29.808286	62.216519	20.864162	26.93285	16.899702	16.975997	0.000678	0.000688	56.607628	27.024811	10.552428	10.60088	13.079954	16.988391	186.2236795
1479.9	23.985789	18.179541	36.782136	22.272972	24.716038	29.804715	62.054151	20.864162	26.872332	16.901063	16.923327	0.000678	0.000688	56.619036	27.011034	10.553292	10.56743	13.079954	16.949178	186.1936617
1481.2	23.983795	18.179541	36.73632	22.236005	24.716038	29.801145	61.898894	20.864162	26.811934	16.902424	16.869408	0.000678	0.000688	56.630446	26.991996	10.554156	10.533192	13.079954	16.910047	186.2761988
1482.6	23.982798	18.179541	36.690504	22.198039	24.716038	29.79936	61.743974	20.864162	26.750027	16.903104	16.813307	0.000678	0.000688	56.636151	26.969143	10.554589	10.497571	13.079954	16.869944	186.2611974
1483.9	23.981801	18.180541	36.647676	22.161073	24.717034	29.797575	61.599462	20.865472	26.689869	16.905773	16.75758	0.000678	0.000688	56.648559	26.942157	10.556283	10.462192	13.080793	16.830979	186.2949544
1485.3	23.979807	18.180541	36.603852	22.125105	24.717034	29.794006	61.451894	20.865472	26.631451	16.907134	16.704949	0.000678	0.000688	56.659974	26.921494	10.557147	10.428782	13.080793	16.793145	186.3493411
1486.6	23.97881	18.180541	36.561024	22.088138	24.718029	29.792221	61.307976	20.865472	26.571527	16.907814	16.649454	0.000678	0.000688	56.665682	26.894386	10.557579	10.393558	13.080793	16.75434	186.3662143
1488	23.977813	18.180541	36.515208	22.052171	24.718029	29.790437	61.154342	20.865472	26.513335	16.908495	16.598414	0.000678	0.000688	56.67139	26.878849	10.558012	10.361166	13.080793	16.716662	186.4055855
1489.3	23.975819	18.181541	36.471384	22.016203	24.719025	29.786868	61.0077	20.866782	26.455255	16.911844	16.54612	0.000678	0.000688	56.689513	26.858026	10.560138	10.32798	13.081631	16.679061	186.3943323
1490.6	23.973825	18.180541	36.42756	21.981235	24.719025	29.7833	60.861363	20.865472	26.398896	16.911217	16.496219	0.000678	0.000688	56.694229	26.840936	10.55974	10.296317	13.080793	16.642577	186.347464
1492	23.971831	18.180541	36.38274	21.946266	24.719025	29.779732	60.712017	20.865472	26.342641	16.912578	16.447106	0.000678	0.000688	56.705652	26.826427	10.560604	10.265156	13.080793	16.606166	186.3662143
1493.3	23.969837	18.179541	36.336924	21.911298	24.719025	29.776164	60.55968	20.864162	26.286492	16.911951	16.39878	0.000678	0.000688	56.71037	26.814507	10.560206	10.234498	13.079954	16.569827	186.448696
1494.7	23.967843	18.179541	36.292104	21.877328	24.720021	29.772597	60.410977	20.864162	26.232047	16.913312	16.352149	0.000678	0.000688	56.721796	26.80372	10.561071	10.204918	13.079954	16.534595	186.514281
1496	23.966846	18.178542	36.246288	21.843359	24.720021	29.770813	60.259297	20.862852	26.1777	16.912005	16.306298	0.000678	0.000688	56.720802	26.795535	10.56024	10.175836	13.079116	16.499431	186.4430666
1497.4	23.964852	18.178542	36.200472	21.80939	24.720021	29.767247	60.107947	20.862852	26.123453	16.913366	16.260546	0.000678	0.000687	56.73223	26.787324	10.561105	10.146818	13.079116	16.464334	186.3549658
1498.7	23.962858	18.176542	36.154656	21.77542	24.721016	29.763681	59.956929	20.860232	26.069304	16.910751	16.214891	0.000678	0.000687	56.730243	26.779088	10.559444	10.117866	13.077439	16.429305	186.2687019
1500.1	23.960864	18.175542	36.110832	21.741451	24.721016	29.760115	59.812784	20.858922	26.015253	16.910124	16.167969	0.000678	0.000687	56.734964	26.765539	10.559046	10.088112	13.0766	16.394343	186.2368117
1501.4	23.95887	18.175542	36.067008	21.70848	24.721016	29.756549	59.668941	20.858922	25.962885	16.911485	16.123404	0.000678	0.000687	56.746396	26.755777	10.559911	10.059856	13.0766	16.360474	186.2124242
1502.7	23.957873	18.174542	36.022188	21.67551	24.722012	29.754767	59.522139	20.857613	25.91061	16.910178	16.079613	0.000678	0.000687	56.745403	26.748634	10.559081	10.032092	13.075762	16.326669	186.234934
1504.1	23.954882	18.173543	35.978364	21.64254	24.722012	29.749419	59.378903	20.856303	25.858427	16.910232	16.035231	0.000678	0.000687	56.755843	26.738817	10.559115	10.003957	13.074924	16.292926	186.3418394
1505.4	23.953885	18.173543	35.93454	21.60957	24.723008	29.747637	59.235967	20.856303	25.806336	16.910913	15.99094	0.000678	0.000687	56.761561	26.728972	10.559547	9.975882	13.074924	16.259247	186.369961
1506.8	23.951891	18.172543	35.891712	21.576599	24.723008	29.744073	59.096568	20.854994	25.754338	16.910286	15.946058	0.000678	0.000687	56.766286	26.716442	10.559149	9.947435	13.074086	16.22563	186.2912063
1508.1	23.949897	18.171543	35.84988	21.544628	24.723008	29.740509	58.960686	20.853684	25.704002	16.90966	15.902831	0.000678	0.000687	56.771012	26.705065	10.558751	9.920039	13.073248	16.193092	186.20304
1509.5	23.947903	18.170543	35.806056	21.514655	24.723008	29.736946	58.818625	20.852375	25.656891	16.909034	15.865539	0.000678	0.000687	56.775739	26.70668	10.558354	9.896406	13.072409	16.162642	186.1317364
1510.8	23.945909	18.169543	35.762232	21.484682	24.724004	29.733382	58.676861	20.851065	25.609855	16.908407	15.828322	0.000678	0.000687	56.780466	26.708295	10.557956	9.872823	13.071571	16.132243	186.1467458
1512.2	23.944912	18.168544	35.718408	21.455708	24.724004	29.731601	58.535394	20.849756	25.564459	16.907101	15.793417	0.000678	0.000687	56.779473	26.71377	10.557126	9.850707	13.070733	16.102906	186.1861554
1513.5	23.942918	18.168544	35.67558	21.426734	24.724999	29.728038	58.397429	20.849756	25.519133	16.908462	15.7579	0.000678	0.000687	56.790915	26.716582	10.55799	9.828204	13.070733	16.073618	186.2161737
1514.9	23.941921	18.167544	35.632752	21.39776	24.724999	29.726257	58.259746	20.848447	25.473878	16.907155	15.722452	0.000678	0.000687	56.789922	26.719397	10.557161	9.805747	13.069895	16.044378	186.2574419
1516.2	23.940924	18.166544	35.591916	21.369786	24.724999	29.724476	58.12873	20.847138	25.43025	16.905848	15.687941	0.000678	0.000687	56.788929	26.720733	10.556331	9.783884	13.069058	16.016192	186.3324608
1517.5	23.940924	18.166544	35.553072	21.341811	24.725995	29.724476	58.004343	20.847138	25.386687	16.905848	15.652129	0.000678	0.000687	56.788929	26.716705	10.556331	9.761199	13.069058	15.988051	186.4374449
1518.9	23.939927	18.165544	35.513232	21.313836	24.725995	29.722695	57.877006	20.845829	25.34319	16.904542	15.617065	0.000678	0.000687	56.787936	26.715348	10.555501	9.73899	13.06822	15.959954	186.5311418
1520.2	23.93893	18.165544	35.473392	21.28686	24.726991	29.720915	57.749912	20.845829	25.301308	16.905222	15.584289	0.000678	0.000687	56.793658	26.717873	10.555934	9.718231	13.06822	15.932903	186.6397858
1521.6	23.937933	18.164544	35.433552	21.259885	24.726991	29.719134	57.623061	20.84452	25.259486	16.903916	15.551573	0.000678	0.000687	56.792665	26.720401	10.555104	9.697511	13.067382	15.905893	186.628551
1522.9	23.936936	18.163545	35.393712	21.232909	24.726991	29.717353	57.496452	20.843211	25.217726	16.90261	15.518917	0.000678	0.000687	56.791672	26.722931	10.554274	9.676831	13.066544	15.878925	186.5554961
1524.3	23.935939	18.162545	35.352876	21.205933	24.727986	29.715573	57.366929	20.841902	25.176025	16.901303	15.487003	0.000678	0.000687	56.790679	26.72816	10.553445	9.656622	13.065706	15.851999	186.5348934
1525.6	23.934942	18.162545	35.313036	21.179957	24.727986	29.713792	57.24081	20.841902	25.135926	16.901984	15.456681	0.000678	0.000687	56.796402	26.734605	10.553877	9.637423	13.065706	15.826108	186.5199015
1527	23.933945	18.161545	35.274192	21.15398	24.727986	29.712012	57.118075	20.840594	25.095884	16.900678	15.425733	0.000678	0.000687	56.795409	26.738359	10.553048	9.617827	13.064869	15.800256	186.5611152
1528.3	23.931951	18.161545	35.236344	21.128003	24.728982	29.708451	56.998707	20.840594	25.055897	16.902039	15.394158	0.000678	0.000687	56.806857	26.73941	10.553912	9.597837	13.064869	15.774442	186.6060724
1529.7	23.930954	18.160545	35.198496	21.102027	24.728982	29.706671	56.879557	20.839285	25.015965	16.900733	15.362638	0.000678	0.000687	56.805864	26.740461	10.553082	9.577882	13.064031	15.748666	186.6191838
1531	23.929957	18.159545	35.160648	21.077049	24.728982	29.704891	56.760623	20.837976	24.977623	16.899427	15.333379	0.000678	0.000687	56.804871	26.745436	10.552253	9.559361	13.063194	15.723917	186.628551
1532.3	23.92896	18.157546	35.123796	21.052072	24.729978	29.703111	56.645026	20.83536	24.939331	16.896134	15.30349	0.000678	0.000687	56.797161	26.747703	10.550162	9.540441	13.061519	15.699203	186.6660038
1533.7	23.927963	18.156546	35.088936	21.027094	24.729978	29.701331	56.535866	20.834051	24.901091	16.894828	15.272287	0.000678	0.000687	56.796168	26.744535	10.549333	9.520691	13.060681	15.674525	186.6566379
1535	23.926966	18.154546	35.054076	21.003116	24.730974	29.699552	56.426889	20.831435	24.864429	16.891536	15.243335	0.000678	0.000687	56.788457	26.745295	10.547243	9.502367	13.059007	15.650866	186.587342
1536.4	23.925969	18.153547	35.019216	20.978138	24.730974	29.697772	56.318095	20.830127	24.82629	16.890231	15.212232	0.000678	0.000687	56.787464	26.742113	10.546414	9.482682	13.058169	15.626257	186.591093
1537.7	23.924972	18.151547	34.984356	20.95416	24.730974	29.695992	56.209483	20.827511	24.789725	16.886939	15.183376	0.000678	0.000687	56.779753	26.742867	10.544324	9.464421	13.056495	15.602664	186.5967114
1539.1	23.923975	18.149547	34.950492	20.930182	24.731969	29.694213	56.104149	20.824895	24.753206	16.883648	15.153885	0.000678	0.000687	56.772042	26.740891	10.542234	9.445758	13.054821	15.579104	186.6248016
1540.4	23.921981	18.148548	34.91862	20.900209	24.731969	29.690654	56.005167	20.823587	24.707625	16.883023	15.109926	0.000678	0.000687	56.776772	26.709735	10.541837	9.417943	13.053984	15.549698	186.6004539
1541.8	23.920984	18.145548	34.884756	20.87623	24.731969	29.688875	55.900166	20.819664	24.671212	16.877747	15.08054	0.000678	0.000686	56.762342	26.707718	10.538487	9.39935	13.051473	15.52621	186.5236463
1543.2	23.91899	18.144548	34.851888	20.852252	24.731969	29.685317	55.798416	20.818357	24.634847	16.877123	15.050519	0.000678	0.000686	56.767072	26.702961	10.53809	9.380357	13.050636	15.502754	186.495544
1544.6	23.917993	18.142549	34.81902	20.828273	24.731969	29.683538	55.696828	20.815742	24.598528	16.873832	15.020545	0.000678	0.000686	56.75936	26.698192	10.536001	9.361394	13.048962	15.47933	186.4561876
1546	23.915999	18.140549	34.785156	20.805294	24.731969	29.679981	55.592329	20.813127	24.563767	16.871223	14.993482	0.000678	0.000686	56.757371	26.700118	10.534344	9.344274	13.047289	15.456912	186.4749281
1547.4	23.915002	18.13855	34.753284	20.781316	24.732965	29.678202	55.494133	20.810513	24.527541	16.867933	14.962917	0.000678	0.000686	56.749658	26.692591	10.532255	9.324939	13.045616	15.433551	186.4749281
1548.8	23.913008	18.13655	34.720416	20.758336	24.732965	29.674645	55.393027	20.807899	24.492867	16.865325	14.93526	0.000678	0.000686	56.747669	26.691766	10.530599	9.307445	13.043943	15.411192	186.4318223
1550.1	23.912011	18.133551	34.688544	20.736356	24.732965	29.672867	55.295137	20.803979	24.459742	16.860051	14.909141	0.000678	0.000686	56.733237	26.692168	10.52725	9.290925	13.041434	15.389834	186.4074551
1551.5	23.911014	18.132551	34.657668	20.713377	24.733961	29.671089	55.200449	20.802672	24.425152	16.858747	14.880204	0.000678	0.000686	56.732242	26.685839	10.526422	9.272624	13.040598	15.367533	186.3774621
1552.9	23.910017	18.130551	34.628784	20.691397	24.733961	29.669311	55.111998	20.800059	24.392107	16.855458	14.85212	0.000678	0.000686	56.724528	26.677978	10.524334	9.254863	13.038925	15.346229	186.3718382
1554.3	23.90902	18.127552	34.598904	20.669417	24.733961	29.667533	55.020627	20.79614	24.359101	16.850186	14.824756	0.000678	0.000686	56.710096	26.672856	10.520986	9.237558	13.036417	15.324951	186.3605896
1555.7	23.908023	18.126552	34.569024	20.647436	24.734956	29.665755	54.929387	20.794834	24.326134	16.848882	14.797432	0.000678	0.000686	56.709101	26.667724	10.520159	9.220279	13.035581	15.303701	186.3005795
1557.1	23.907026	18.123553	34.537152	20.626455	24.734956	29.663977	54.83221	20.790916	24.294702	16.843611	14.773678	0.000678	0.000686	56.694669	26.672091	10.516812	9.20526	13.033073	15.283441	186.2761988
1558.5	23.907026	18.122553	34.506276	20.604475	24.734956	29.663977	54.738212	20.78961	24.261811	16.841627	14.747111	0.000678	0.000686	56.687951	26.669706	10.515552	9.188462	13.032238	15.262242	186.2893284
1559.9	23.906029	18.119553	34.4754	20.583494	24.735952	29.662199	54.644355	20.785693	24.230452	16.836356	14.722749	0.000678	0.000686	56.67352	26.671316	10.512206	9.173058	13.029731	15.242031	186.3774621
1561.2	23.906029	18.118554	34.443528	20.562513	24.735952	29.662199	54.547616	20.784387	24.199128	16.834373	14.699103	0.000678	0.000686	56.666803	26.675694	10.510946	9.158108	13.028895	15.221845	186.4768047
1562.6	23.906029	18.116554	34.412652	20.54353	24.735952	29.662199	54.454043	20.781776	24.170818	16.830406	14.679135	0.000678	0.000686	56.653369	26.68533	10.508427	9.145485	13.027224	15.203602	186.488047
1564	23.906029	18.115554	34.382772	20.522549	24.736948	29.662199	54.363621	20.780471	24.139562	16.828423	14.654192	0.000678	0.000686	56.646653	26.684184	10.507168	9.129717	13.026389	15.183462	186.5124052
1565.4	23.906029	18.113555	34.353888	20.503566	24.736948	29.662199	54.276337	20.77786	24.111313	16.824456	14.632921	0.000678	0.000686	56.633221	26.688294	10.50465	9.116271	13.024718	15.165261	186.5124052
1566.8	23.906029	18.112555	34.324008	20.483584	24.737943	29.662199	54.186171	20.776555	24.081609	16.822473	14.610203	0.000678	0.000686	56.626505	26.691166	10.503391	9.10191	13.023883	15.146123	186.5105371
1568.2	23.906029	18.110555	34.295124	20.464601	24.737943	29.662199	54.099135	20.773945	24.053419	16.818507	14.588991	0.000678	0.000686	56.613075	26.695288	10.500873	9.088502	13.022212	15.127962	186.5236463
1569.6	23.906029	18.109555	34.267236	20.445618	24.737943	29.662199	54.015216	20.77264	24.025259	16.816524	14.567126	0.000678	0.000686	56.60636	26.696634	10.499614	9.074682	13.021377	15.10982	186.5948354
1570.9	23.907026	18.107556	34.238352	20.427634	24.738939	29.663977	53.928418	20.77003	23.998607	16.811878	14.548125	0.000678	0.000686	56.587215	26.704796	10.496664	9.062673	13.019707	15.092652	186.6397858
1572.3	23.907026	18.106556	34.210464	20.407652	24.738939	29.663977	53.844729	20.768725	23.969024	16.809896	14.524164	0.000678	0.000686	56.580501	26.702114	10.495405	9.047529	13.018872	15.073596	186.6510208
1573.7	23.907026	18.105556	34.183572	20.389668	24.739935	29.663977	53.764136	20.767421	23.942427	16.807913	14.503853	0.000678	0.000686	56.573788	26.704715	10.494147	9.034693	13.018037	15.056465	186.7315277
1575.1	23.907026	18.103557	34.157676	20.372684	24.739935	29.663977	53.686627	20.764811	23.917332	16.803948	14.485035	0.000678	0.000686	56.560361	26.70857	10.491629	9.022801	13.016367	15.040302	186.6903438
1576.5	23.907026	18.102557	34.132776	20.353701	24.739935	29.663977	53.61219	20.763507	23.889311	16.801966	14.461264	0.000678	0.000686	56.553648	26.701548	10.490371	9.00778	13.015532	15.022255	186.6903438
1577.9	23.907026	18.101557	34.107876	20.336716	24.74093	29.663977	53.537843	20.762203	23.864264	16.799983	14.441813	0.000678	0.000686	56.546936	26.702609	10.489112	8.995488	13.014697	15.006125	186.5985788
1579.3	23.907026	18.100557	34.083972	20.318732	24.74093	29.663977	53.466555	20.760898	23.837769	16.798001	14.419558	0.000678	0.000686	56.540223	26.696824	10.487854	8.981427	13.013863	14.989063	186.5311418
1580.7	23.907026	18.099557	34.058076	20.301748	24.741926	29.663977	53.389419	20.759594	23.812769	16.796019	14.400836	0.000678	0.000686	56.533511	26.70068	10.486595	8.969597	13.013028	14.972965	186.4393213
1582	23.907026	18.097558	34.033176	20.284763	24.741926	29.663977	53.315341	20.756986	23.787792	16.792055	14.381454	0.000678	0.000686	56.520088	26.70174	10.484079	8.957351	13.011359	14.956883	186.4561876
1583.4	23.907026	18.097558	34.008276	20.267778	24.741926	29.663977	53.241352	20.756986	23.762839	16.792055	14.362095	0.000678	0.000686	56.520088	26.702801	10.484079	8.94512	13.011359	14.940816	186.3999555
1584.8	23.907026	18.096558	33.984372	20.251793	24.742922	29.663977	53.170407	20.755682	23.739374	16.790073	14.344217	0.000678	0.000686	56.513377	26.70512	10.48282	8.933825	13.010524	14.925708	186.3943323
1586.2	23.907026	18.095558	33.959472	20.234808	24.742922	29.663977	53.096594	20.754378	23.714465	16.788091	14.324902	0.000678	0.000686	56.506665	26.706183	10.481562	8.921623	13.00969	14.909672	186.4299535
1587.6	23.907026	18.094558	33.936564	20.219821	24.743918	29.663977	53.028764	20.753074	23.692505	16.786109	14.30852	0.000678	0.000686	56.499954	26.709765	10.480304	8.911274	13.008855	14.895535	186.4636851
1589	23.906029	18.093559	33.913656	20.203836	24.743918	29.662199	52.96101	20.75177	23.669101	16.784808	14.29002	0.000678	0.000686	56.498954	26.70928	10.479478	8.899587	13.008021	14.880469	186.4636851
1590.4	23.906029	18.092559	33.890748	20.18785	24.743918	29.662199	52.893331	20.750466	23.645717	16.782826	14.271541	0.000678	0.000686	56.492243	26.708794	10.47822	8.887914	13.007187	14.865416	186.5423814
1591.7	23.906029	18.091559	33.86784	20.172864	24.744913	29.662199	52.825727	20.749163	23.623813	16.780845	14.255214	0.000678	0.000686	56.485532	26.712384	10.476962	8.877601	13.006352	14.851317	186.6266758
1593.1	23.905032	18.091559	33.844932	20.157877	24.744913	29.660421	52.758198	20.749163	23.601927	16.781525	14.238904	0.000678	0.000686	56.491242	26.715977	10.477394	8.867299	13.006352	14.83723	186.6454037
1594.5	23.905032	18.090559	33.821028	20.141892	24.744913	29.660421	52.687813	20.747859	23.578602	16.779544	14.221164	0.000678	0.000686	56.484531	26.718312	10.476136	8.856094	13.005518	14.822217	186.6229265
1595.9	23.904035	18.089559	33.799116	20.127904	24.745909	29.658644	52.623366	20.746555	23.558208	16.778243	14.206338	0.000678	0.000686	56.48353	26.723178	10.47531	8.84673	13.004684	14.809092	186.5180258
1597.3	23.904035	18.08856	33.777204	20.113917	24.745909	29.658644	52.558987	20.745252	23.53783	16.776262	14.191528	0.000678	0.000686	56.476819	26.72805	10.474052	8.837377	13.00385	14.795977	186.4505658
1598.7	23.903038	18.08856	33.756288	20.099929	24.745909	29.656866	52.497598	20.745252	23.517468	16.776942	14.176052	0.000678	0.000686	56.482529	26.730102	10.474484	8.827603	13.00385	14.782873	186.369961
1600.1	23.902041	18.08756	33.736368	20.084943	24.746905	29.655089	52.43919	20.743949	23.495668	16.775641	14.157784	0.000678	0.000686	56.481527	26.725236	10.473658	8.816066	13.003016	14.768845	186.3587124
1601.5	23.902041	18.08756	33.716448	20.071955	24.746905	29.655089	52.380839	20.743949	23.476789	16.775641	14.143783	0.000678	0.000686	56.481527	26.728555	10.473658	8.807224	13.003016	14.756696	186.3362149
1602.8	23.901044	18.08656	33.697524	20.057967	24.7479	29.653312	52.325458	20.742645	23.456473	16.77434	14.126991	0.000678	0.000686	56.480526	26.72495	10.472832	8.796619	13.002182	14.743624	186.3924627
1604.2	23.901044	18.08656	33.6786	20.044979	24.7479	29.653312	52.270128	20.742645	23.437622	16.77434	14.112336	0.000678	0.000686	56.480526	26.72544	10.472832	8.787365	13.002182	14.731494	186.4449431
1605.6	23.900047	18.08556	33.660672	20.031991	24.7479	29.651534	52.217757	20.741342	23.418784	16.77304	14.097012	0.000678	0.000686	56.479525	26.723098	10.472007	8.777689	13.001348	14.719373	186.5011643
1607	23.89905	18.08556	33.641748	20.019002	24.748896	29.649757	52.162526	20.741342	23.39996	16.77372	14.082384	0.000678	0.000686	56.485235	26.723587	10.472438	8.768452	13.001348	14.707262	186.5704852
1608.4	23.898053	18.08456	33.621828	20.006014	24.748896	29.64798	52.104443	20.740039	23.381148	16.772419	14.068449	0.000678	0.000686	56.484233	26.726913	10.471613	8.759653	13.000514	14.695159	186.621059
1609.8	23.897056	18.08456	33.602904	19.993026	24.748896	29.646203	52.049316	20.740039	23.36235	16.7731	14.053847	0.000678	0.000686	56.489944	26.727404	10.472045	8.750433	13.000514	14.683066	186.710933
1611.2	23.896059	18.083561	33.58398	19.980037	24.749892	29.644426	51.99424	20.738736	23.343565	16.771799	14.039258	0.000678	0.000685	56.488943	26.727895	10.471219	8.741222	12.99968	14.670981	186.714682
1612.5	23.895062	18.083561	33.566052	19.968048	24.749892	29.64265	51.942109	20.738736	23.326237	16.77248	14.026117	0.000678	0.000685	56.494654	26.729659	10.471651	8.732925	12.99968	14.659834	186.7034428
1613.9	23.893068	18.082561	33.548124	19.956059	24.750888	29.639096	51.890024	20.737433	23.30892	16.77186	14.012987	0.000678	0.000685	56.499365	26.731426	10.471257	8.724636	12.998846	14.648694	186.6585122
1615.3	23.892071	18.081561	33.5292	19.94407	24.750888	29.63732	51.835094	20.73613	23.291615	16.770559	14.000549	0.000678	0.000685	56.498364	26.736038	10.470432	8.716783	12.998012	14.637563	186.6660038
1616.7	23.891074	18.081561	33.511272	19.932081	24.750888	29.635544	51.783103	20.73613	23.27432	16.77124	13.987442	0.000678	0.000685	56.504076	26.737809	10.470864	8.708508	12.998012	14.626438	186.6547627
1618.1	23.890077	18.080561	33.49434	19.921091	24.751883	29.633767	51.734041	20.734827	23.258477	16.769939	13.975777	0.000678	0.000685	56.503075	26.740858	10.470038	8.701144	12.997179	14.616248	186.6304185
1619.5	23.88908	18.080561	33.476412	19.9101	24.751883	29.631991	51.682137	20.734827	23.242643	16.77062	13.964803	0.000678	0.000685	56.508788	26.746759	10.47047	8.694216	12.997179	14.606064	186.6641294
1620.9	23.88908	18.079561	33.45948	19.89911	24.752879	29.631991	51.633159	20.733524	23.226819	16.768639	13.953156	0.000678	0.000685	56.502074	26.749815	10.469213	8.686864	12.996345	14.595886	186.6266758
1622.3	23.888083	18.079561	33.442548	19.889119	24.752879	29.630215	51.584221	20.733524	23.212441	16.76932	13.94363	0.000678	0.000685	56.507787	26.757005	10.469645	8.68085	12.996345	14.586639	186.6229265
1623.6	23.888083	18.078562	33.426612	19.879128	24.752879	29.630215	51.538198	20.732221	23.198071	16.767339	13.93343	0.000678	0.000685	56.501073	26.761347	10.468387	8.674412	12.995511	14.577398	186.6191838
1625	23.887086	18.078562	33.40968	19.869137	24.753875	29.628439	51.489338	20.732221	23.183709	16.768019	13.923918	0.000678	0.000685	56.506786	26.76855	10.468819	8.668408	12.995511	14.568162	186.6266758
1626.4	23.887086	18.078562	33.392748	19.859146	24.753875	29.628439	51.440519	20.732221	23.169355	16.768019	13.914415	0.000678	0.000685	56.506786	26.775761	10.468819	8.662409	12.995511	14.558931	186.6248016
1627.8	23.887086	18.078562	33.375816	19.850154	24.753875	29.628439	51.39174	20.732221	23.156443	16.768019	13.907026	0.000678	0.000685	56.506786	26.787119	10.468819	8.657745	12.995511	14.550627	186.6510208
1629.2	23.886089	18.078562	33.357888	19.840163	24.75487	29.626663	51.340135	20.732221	23.142104	16.7687	13.898218	0.000678	0.000685	56.5125	26.79721	10.469251	8.652185	12.995511	14.541406	186.6229265
1630.6	23.886089	18.078562	33.33996	19.831172	24.75487	29.626663	51.288575	20.732221	23.129205	16.7687	13.891523	0.000678	0.000685	56.5125	26.811458	10.469251	8.64796	12.995511	14.533112	186.6060724
1632	23.886089	18.077562	33.324024	19.82218	24.75487	29.626663	51.242782	20.730919	23.116312	16.766719	13.883473	0.000678	0.000685	56.505785	26.819989	10.467994	8.642878	12.994678	14.524822	186.5386374
1633.4	23.885092	18.077562	33.308088	19.813188	24.755866	29.624887	51.197025	20.730919	23.103426	16.7674	13.875428	0.000678	0.000685	56.511499	26.828528	10.468426	8.637801	12.994678	14.516536	186.5311418
1634.7	23.885092	18.077562	33.291156	19.804196	24.755866	29.624887	51.148447	20.730919	23.090546	16.7674	13.868071	0.000678	0.000685	56.511499	26.839947	10.468426	8.633157	12.994678	14.508254	186.5611152
1636.1	23.884095	18.077562	33.274224	19.795204	24.756862	29.623112	51.099909	20.730919	23.077673	16.76808	13.86072	0.000678	0.000685	56.517213	26.851378	10.468858	8.628518	12.994678	14.499977	186.6641294
1637.5	23.884095	18.077562	33.256296	19.786212	24.756862	29.623112	51.048559	20.730919	23.064805	16.76808	13.854057	0.000678	0.000685	56.517213	26.865697	10.468858	8.624312	12.994678	14.491704	186.7895536
1638.9	23.884095	18.077562	33.239364	19.778219	24.756862	29.623112	51.000103	20.730919	23.053373	16.76808	13.84882	0.000678	0.000685	56.517213	26.881316	10.468858	8.621006	12.994678	14.484353	186.8718787
1640.3	23.884095	18.077562	33.223428	19.770226	24.757857	29.623112	50.954534	20.730919	23.041946	16.76808	13.842906	0.000678	0.000685	56.517213	26.894074	10.468858	8.617274	12.994678	14.477007	186.8793635
1641.7	23.884095	18.077562	33.207492	19.762234	24.757857	29.623112	50.909001	20.730919	23.030523	16.76808	13.836998	0.000678	0.000685	56.517213	26.906845	10.468858	8.613545	12.994678	14.469663	186.9092921
1643.1	23.884095	18.077562	33.191556	19.753242	24.757857	29.623112	50.863503	20.730919	23.017679	16.76808	13.828995	0.000678	0.000685	56.517213	26.915461	10.468858	8.608495	12.994678	14.461406	186.8793635
1644.4	23.884095	18.077562	33.174624	19.745249	24.758853	29.623112	50.8152	20.730919	23.006267	16.76808	13.823778	0.000678	0.000685	56.517213	26.931143	10.468858	8.605202	12.994678	14.454069	186.8194937
1645.8	23.883098	18.076562	33.157692	19.737256	24.758853	29.621336	50.766937	20.729616	22.99486	16.76678	13.818566	0.000678	0.000685	56.516212	26.946842	10.468033	8.601913	12.993844	14.446736	186.7652237
1647.2	23.883098	18.076562	33.14076	19.729263	24.759849	29.621336	50.718714	20.729616	22.983458	16.76678	13.813358	0.000678	0.000685	56.516212	26.962559	10.468033	8.598626	12.993844	14.439406	186.710933
1648.6	23.883098	18.076562	33.124824	19.72227	24.759849	29.621336	50.673364	20.729616	22.973485	16.76678	13.809572	0.000678	0.000685	56.516212	26.979581	10.468033	8.596237	12.993844	14.432996	186.6641294
1650	23.883098	18.075562	33.109884	19.714277	24.759849	29.621336	50.630881	20.728313	22.962093	16.7648	13.803012	0.000678	0.000685	56.509496	26.989545	10.466775	8.592097	12.99301	14.425672	186.6322936
1651.4	23.883098	18.075562	33.09594	19.707283	24.760845	29.621336	50.591257	20.728313	22.952128	16.7648	13.797871	0.000678	0.000685	56.509496	27.000806	10.466775	8.588853	12.99301	14.419267	186.5854736
1652.8	23.883098	18.075562	33.082992	19.69929	24.760845	29.621336	50.554488	20.728313	22.940745	16.7648	13.789958	0.000678	0.000685	56.509496	27.004993	10.466775	8.583859	12.99301	14.41195	186.5330176
1654.2	23.883098	18.074562	33.072036	19.692297	24.760845	29.621336	50.523394	20.727011	22.930788	16.762819	13.782783	0.000678	0.000685	56.502781	27.007572	10.465518	8.579331	12.992177	14.40555	186.504909
1655.5	23.883098	18.074562	33.059088	19.685303	24.76184	29.621336	50.486668	20.727011	22.920836	16.762819	13.776973	0.000678	0.000685	56.502781	27.015954	10.465518	8.575665	12.992177	14.399153	186.4318223
1656.9	23.883098	18.074562	33.047136	19.678309	24.76184	29.621336	50.452788	20.727011	22.910887	16.762819	13.770486	0.000678	0.000685	56.502781	27.021441	10.465518	8.571571	12.992177	14.392758	186.4393213
1658.3	23.882101	18.074562	33.034188	19.671316	24.76184	29.61956	50.416107	20.727011	22.900942	16.7635	13.764684	0.000678	0.000685	56.508495	27.029835	10.46595	8.56791	12.992177	14.386366	186.4018318
1659.7	23.882101	18.074562	33.02124	19.665321	24.762836	29.61956	50.379448	20.727011	22.892421	16.7635	13.760978	0.000678	0.000685	56.508495	27.042431	10.46595	8.565572	12.992177	14.38089	186.3980859
1661.1	23.882101	18.074562	33.009288	19.658327	24.762836	29.61956	50.345631	20.727011	22.882482	16.7635	13.754502	0.000678	0.000685	56.508495	27.047934	10.46595	8.561485	12.992177	14.374502	186.4261997
1662.5	23.881104	18.074562	32.99634	19.651334	24.762836	29.617785	50.309017	20.727011	22.872548	16.76418	13.748711	0.000678	0.000685	56.51421	27.05635	10.466382	8.55783	12.992177	14.368117	186.4205772
1663.9	23.881104	18.073563	32.983392	19.645339	24.763832	29.617785	50.272427	20.725709	22.864036	16.7622	13.745014	0.000678	0.000685	56.507494	27.068973	10.465125	8.555498	12.991344	14.362647	186.50304
1665.3	23.881104	18.073563	32.970444	19.638345	24.763832	29.617785	50.235859	20.725709	22.854109	16.7622	13.739229	0.000678	0.000685	56.507494	27.077405	10.465125	8.551848	12.991344	14.356267	186.4936673
1666.6	23.881104	18.073563	32.957496	19.632351	24.764827	29.617785	50.199315	20.725709	22.845603	16.7622	13.735539	0.000678	0.000685	56.507494	27.090049	10.465125	8.549519	12.991344	14.3508	186.4786803
1668	23.880107	18.072563	32.944548	19.626356	24.764827	29.61601	50.162794	20.724406	22.8371	16.7609	13.731851	0.000678	0.000685	56.506492	27.102704	10.4643	8.547192	12.99051	14.345336	186.5086605
1669.4	23.880107	18.072563	32.9316	19.620361	24.764827	29.61601	50.126297	20.724406	22.828599	16.7609	13.728165	0.000678	0.000685	56.506492	27.115369	10.4643	8.544866	12.99051	14.339873	186.4936673
1670.8	23.880107	18.071563	32.918652	19.614367	24.764827	29.61601	50.089822	20.723104	22.820101	16.75892	13.724483	0.000678	0.000685	56.499776	27.128047	10.463043	8.542543	12.989677	14.334412	186.50304
1672.2	23.87911	18.070563	32.9067	19.608372	24.765823	29.614234	50.056173	20.721802	22.811606	16.757621	13.720122	0.000678	0.000685	56.498775	27.137814	10.462218	8.539791	12.988844	14.328953	186.4974196
1673.6	23.87911	18.070563	32.894748	19.602378	24.765823	29.614234	50.022544	20.721802	22.803114	16.757621	13.715764	0.000678	0.000685	56.498775	27.147589	10.462218	8.537041	12.988844	14.323496	186.5273979
1675	23.880107	18.070563	32.882796	19.596383	24.766819	29.61601	49.988935	20.721802	22.794625	16.75694	13.711408	0.000678	0.000685	56.49306	27.157372	10.461786	8.534293	12.988844	14.318041	186.591093
1676.4	23.881104	18.070563	32.87184	19.591388	24.766819	29.617785	49.958144	20.721802	22.787553	16.75626	13.708462	0.000678	0.000685	56.487347	27.168456	10.461354	8.532434	12.988844	14.313496	186.6173087
1677.7	23.882101	18.071563	32.860884	19.585393	24.766819	29.61956	49.927369	20.723104	22.779068	16.757559	13.703431	0.000678	0.000685	56.488348	27.175328	10.462179	8.529259	12.989677	14.308044	186.5348934
1679.1	23.884095	18.072563	32.849928	19.580398	24.767814	29.623112	49.896611	20.724406	22.772	16.758179	13.700488	0.000678	0.000685	56.483637	27.186427	10.462572	8.527403	12.99051	14.303502	186.5161577
1680.5	23.885092	18.074562	32.838972	19.575402	24.767814	29.624887	49.86587	20.727011	22.764934	16.761459	13.697548	0.000678	0.000685	56.491354	27.197534	10.464654	8.525548	12.992177	14.298962	186.5236463
1681.9	23.887086	18.076562	32.829012	19.570406	24.76881	29.628439	49.837937	20.729616	22.757869	16.764058	13.693928	0.000678	0.000685	56.493357	27.205718	10.466305	8.523264	12.993844	14.294423	186.5011643
1683.3	23.888083	18.079561	32.820048	19.565411	24.76881	29.630215	49.812809	20.733524	22.750807	16.76932	13.68963	0.000678	0.000685	56.507787	27.210975	10.469645	8.520552	12.996345	14.289885	186.4505658
1684.7	23.88908	18.081561	32.811084	19.560415	24.76881	29.631991	49.787693	20.73613	22.743747	16.772601	13.685333	0.000678	0.000685	56.515503	27.216235	10.471728	8.517841	12.998012	14.285348	186.3718382
1686.1	23.88908	18.083561	32.803116	19.55542	24.769806	29.631991	49.765376	20.738736	22.736688	16.776562	13.680357	0.000678	0.000685	56.528933	27.218563	10.474243	8.514702	12.99968	14.280813	186.321211
1687.4	23.891074	18.08556	32.795148	19.551424	24.769806	29.635544	49.743068	20.741342	22.731043	16.779164	13.677468	0.000678	0.000685	56.530934	27.225123	10.475894	8.512879	13.001348	14.277186	186.4093315
1688.8	23.892071	18.08756	32.786184	19.546428	24.769806	29.63732	49.717982	20.743949	22.723987	16.782446	13.673176	0.000678	0.000685	56.53865	27.230391	10.477978	8.510171	13.003016	14.272653	186.4693071
1690.2	23.893068	18.090559	32.77722	19.542432	24.770801	29.639096	49.692907	20.747859	22.718345	16.787709	13.67097	0.000678	0.000685	56.553081	27.239896	10.48132	8.508779	13.005518	14.269027	186.5948354
1691.6	23.895062	18.093559	32.76726	19.538435	24.770801	29.64265	49.665058	20.75177	22.712703	16.792293	13.669446	0.000678	0.000685	56.561795	27.252345	10.48423	8.507818	13.008021	14.265403	186.7820662
1693	23.896059	18.095558	32.7573	19.53344	24.771797	29.644426	49.637224	20.754378	22.705653	16.795576	13.665841	0.000678	0.000685	56.56951	27.260567	10.486314	8.505543	13.00969	14.260873	186.8045201
1694.4	23.896059	18.098558	32.748336	19.529443	24.771797	29.644426	49.612184	20.75829	22.700014	16.801522	13.663638	0.000678	0.000685	56.589658	27.27009	10.490089	8.504154	13.012193	14.257251	186.810134
1695.8	23.897056	18.100557	32.738376	19.525447	24.772793	29.646203	49.584375	20.760898	22.694377	16.804806	13.662118	0.000678	0.000685	56.597373	27.282563	10.492174	8.503194	13.013863	14.253629	186.7839323
1697.2	23.897056	18.102557	32.729412	19.521451	24.772793	29.646203	49.559358	20.763507	22.688741	16.80877	13.659918	0.000678	0.000685	56.610806	27.292099	10.494691	8.501807	13.015532	14.250008	186.7801924
1698.5	23.897056	18.104556	32.721444	19.517454	24.772793	29.646203	49.537131	20.766116	22.683106	16.812735	13.657039	0.000678	0.000685	56.62424	27.298695	10.497208	8.49999	13.017202	14.246387	186.7727042
1699.9	23.897056	18.106556	32.713476	19.513458	24.773789	29.646203	49.514912	20.768725	22.677472	16.8167	13.654161	0.000678	0.000685	56.637675	27.305295	10.499725	8.498174	13.018872	14.242768	186.7502467
1701.3	23.897056	18.107556	32.704512	19.509461	24.773789	29.646203	49.489926	20.77003	22.671839	16.818683	13.651964	0.000678	0.000685	56.644392	27.314847	10.500984	8.496788	13.019707	14.239149	186.7128075
1702.7	23.896059	18.108556	32.696544	19.505465	24.774784	29.644426	49.467725	20.771335	22.666208	16.821346	13.649088	0.000678	0.000685	56.656831	27.321454	10.502675	8.494974	13.020542	14.235532	186.7315277
1704.1	23.894065	18.108556	32.688576	19.501469	24.774784	29.640873	49.445534	20.771335	22.660578	16.822707	13.646214	0.000678	0.000685	56.668275	27.328066	10.503539	8.49316	13.020542	14.231915	186.6828529
1705.5	23.893068	18.108556	32.681604	19.497472	24.77578	29.639096	49.426123	20.771335	22.654949	16.823387	13.642659	0.000678	0.000685	56.673997	27.331729	10.503971	8.490918	13.020542	14.228299	186.5948354
1706.9	23.891074	18.108556	32.674632	19.493476	24.77578	29.635544	49.406719	20.771335	22.649321	16.824748	13.639106	0.000678	0.000685	56.685443	27.335394	10.504835	8.488676	13.020542	14.224683	186.5161577
1708.3	23.890077	18.107556	32.66766	19.489479	24.77578	29.633767	49.387321	20.77003	22.643695	16.823446	13.635554	0.000678	0.000685	56.684446	27.33906	10.504008	8.486436	13.019707	14.221069	186.4580632
1709.6	23.888083	18.107556	32.659692	19.485483	24.776776	29.630215	49.365161	20.77003	22.63807	16.824807	13.632684	0.000678	0.000685	56.695895	27.345682	10.504872	8.484625	13.019707	14.217455	186.3943323
1711	23.887086	18.106556	32.65272	19.481487	24.776776	29.628439	49.345777	20.768725	22.632446	16.823505	13.629135	0.000678	0.000685	56.694898	27.349353	10.504046	8.482386	13.018872	14.213843	186.3399624
1712.4	23.885092	18.104556	32.644752	19.47749	24.777771	29.624887	49.323633	20.766116	22.626823	16.8209	13.626267	0.000678	0.000685	56.692904	27.355981	10.502392	8.480577	13.017202	14.210231	186.323088
1713.8	23.884095	18.103557	32.63778	19.473494	24.777771	29.623112	49.304264	20.764811	22.621201	16.819598	13.62272	0.000678	0.000685	56.691907	27.359656	10.501566	8.478339	13.016367	14.20662	186.4243233
1715.2	23.883098	18.101557	32.629812	19.469497	24.777771	29.621336	49.282136	20.762203	22.615581	16.816314	13.619855	0.000678	0.000685	56.684188	27.36629	10.49948	8.476532	13.014697	14.203009	186.4843015
1716.6	23.881104	18.100557	32.62284	19.465501	24.778767	29.617785	49.262781	20.760898	22.609962	16.815693	13.616311	0.000678	0.000685	56.688916	27.369969	10.499086	8.474296	13.013863	14.1994	186.5742294
1718	23.880107	18.098558	32.613876	19.462504	24.778767	29.61601	49.237906	20.75829	22.605748	16.812409	13.616206	0.000678	0.000685	56.681196	27.383828	10.497001	8.47423	13.012193	14.196693	186.6004539
1719.4	23.87911	18.097558	32.604912	19.458507	24.778767	29.614234	49.213042	20.756986	22.600132	16.811107	13.614025	0.000678	0.000685	56.680199	27.393436	10.496175	8.472854	13.011359	14.193085	186.5779803
1720.7	23.877116	18.094558	32.59794	19.453512	24.779763	29.610684	49.19371	20.753074	22.593112	16.806523	13.608407	0.000678	0.000685	56.671481	27.392862	10.493264	8.46931	13.008855	14.188576	186.6229265
1722.1	23.876119	18.093559	32.588976	19.450514	24.779763	29.608909	49.168865	20.75177	22.588901	16.805221	13.608305	0.000678	0.000685	56.670484	27.406741	10.492438	8.469245	13.008021	14.185872	186.6510208
1723.5	23.876119	18.091559	32.580012	19.446518	24.780759	29.608909	49.144031	20.749163	22.583288	16.801258	13.606127	0.000678	0.000685	56.657038	27.416364	10.489921	8.467872	13.006352	14.182266	186.6678714
1724.9	23.875122	18.089559	32.571048	19.442522	24.780759	29.607134	49.119208	20.746555	22.577676	16.797976	13.603951	0.000678	0.000685	56.649318	27.425993	10.487837	8.466499	13.004684	14.178661	186.5854736
1726.3	23.875122	18.08856	32.564076	19.438525	24.780759	29.607134	49.099909	20.745252	22.572065	16.795994	13.600415	0.000678	0.000685	56.642595	27.429693	10.48658	8.464268	13.00385	14.175058	186.5273979
1727.7	23.876119	18.08756	32.556108	19.434529	24.781754	29.608909	49.077861	20.743949	22.566455	16.793333	13.59756	0.000678	0.000685	56.63015	27.436362	10.48489	8.462467	13.003016	14.171455	186.50304
1729.1	23.877116	18.08756	32.54814	19.430532	24.781754	29.610684	49.055821	20.743949	22.560847	16.792652	13.594707	0.000678	0.000685	56.624428	27.443035	10.484458	8.460667	13.003016	14.167852	186.3980859
1730.4	23.878113	18.08856	32.542164	19.427535	24.781754	29.612459	49.039297	20.745252	22.556642	16.793953	13.592567	0.000678	0.000685	56.625427	27.448043	10.485284	8.459318	13.00385	14.165151	186.3774621
1731.8	23.880107	18.090559	32.536188	19.424538	24.78275	29.61601	49.022778	20.747859	22.552437	16.796555	13.590429	0.000678	0.000685	56.627424	27.453052	10.486935	8.457969	13.005518	14.162451	186.3324608
1733.2	23.881104	18.092559	32.532204	19.421541	24.78275	29.617785	49.011768	20.750466	22.548233	16.799838	13.586929	0.000678	0.000685	56.635143	27.452119	10.48902	8.455761	13.007187	14.15975	186.3437098
1734.6	23.883098	18.094558	32.52822	19.418543	24.78275	29.621336	49.00076	20.753074	22.544029	16.80244	13.58343	0.000678	0.000685	56.63714	27.451187	10.490672	8.453554	13.008855	14.157051	186.3774621
1736	23.884095	18.096558	32.522244	19.415546	24.783746	29.623112	48.984252	20.755682	22.539826	16.805723	13.581294	0.000678	0.000685	56.644858	27.456199	10.492756	8.452206	13.010524	14.154351	186.4074551
1737.4	23.885092	18.098558	32.515272	19.413548	24.783746	29.624887	48.964999	20.75829	22.537025	16.809007	13.581912	0.000678	0.000685	56.652577	27.468462	10.494841	8.452596	13.012193	14.152552	186.4280761
1738.8	23.886089	18.099557	32.5083	19.41155	24.784741	29.626663	48.945753	20.759594	22.534224	16.810308	13.582531	0.000678	0.000685	56.653575	27.480732	10.495667	8.452987	13.013028	14.150753	186.5236463
1740.2	23.887086	18.101557	32.501328	19.408552	24.784741	29.628439	48.926513	20.762203	22.530023	16.813592	13.581077	0.000678	0.000685	56.661293	27.48873	10.497752	8.452069	13.014697	14.148055	186.5967114
1741.5	23.887086	18.102557	32.494356	19.405555	24.784741	29.628439	48.90728	20.763507	22.525822	16.815575	13.579623	0.000678	0.000685	56.668013	27.496731	10.499011	8.451152	13.015532	14.145357	186.6528951
1742.9	23.888083	18.103557	32.486388	19.403557	24.785737	29.630215	48.885307	20.764811	22.523022	16.816877	13.580924	0.000678	0.000685	56.669011	27.511997	10.499838	8.451973	13.016367	14.143559	186.647278
1744.3	23.888083	18.103557	32.480412	19.39956	24.785737	29.630215	48.868833	20.764811	22.517423	16.816877	13.576718	0.000678	0.000685	56.669011	27.512746	10.499838	8.44932	13.016367	14.139963	186.6079475
1745.7	23.88908	18.103557	32.47344	19.397562	24.786733	29.631991	48.849619	20.764811	22.514624	16.816196	13.577338	0.000678	0.000685	56.663288	27.525043	10.499405	8.449711	13.016367	14.138165	186.5948354
1747.1	23.88908	18.103557	32.467464	19.394565	24.786733	29.631991	48.833155	20.764811	22.510426	16.816196	13.575207	0.000678	0.000685	56.663288	27.53008	10.499405	8.448367	13.016367	14.135469	186.5292737
1748.5	23.88908	18.102557	32.461488	19.391568	24.786733	29.631991	48.816697	20.763507	22.506229	16.814214	13.573075	0.000678	0.000685	56.656568	27.535119	10.498147	8.447022	13.015532	14.132774	186.5236463
1749.9	23.890077	18.102557	32.454516	19.389569	24.787728	29.633767	48.797501	20.763507	22.503431	16.813533	13.573697	0.000678	0.000685	56.650846	27.547429	10.497715	8.447414	13.015532	14.130977	186.5611152
1751.3	23.891074	18.101557	32.447544	19.386572	24.787728	29.635544	48.778312	20.762203	22.499235	16.810871	13.572248	0.000678	0.000685	56.638405	27.555459	10.496024	8.4465	13.014697	14.128282	186.6454037
1752.6	23.891074	18.100557	32.441568	19.383575	24.787728	29.635544	48.761869	20.760898	22.49504	16.808888	13.570118	0.000678	0.000685	56.631687	27.560506	10.494766	8.445157	13.013863	14.125588	186.6884694
1754	23.892071	18.099557	32.4336	19.380577	24.788724	29.63732	48.739953	20.759594	22.490845	16.806226	13.569351	0.000678	0.000685	56.619248	27.571529	10.493075	8.444673	13.013028	14.122894	186.7221637
1755.4	23.893068	18.099557	32.425632	19.378579	24.788724	29.639096	48.718046	20.759594	22.488049	16.805545	13.570655	0.000678	0.000685	56.613529	27.586851	10.492643	8.445496	13.013028	14.121098	186.714682
1756.8	23.893068	18.097558	32.41866	19.375582	24.78972	29.639096	48.698884	20.756986	22.483855	16.801581	13.569208	0.000678	0.000685	56.600094	27.594898	10.490127	8.444583	13.011359	14.118405	186.7296532
1758.2	23.893068	18.096558	32.410692	19.372585	24.78972	29.639096	48.676992	20.755682	22.479663	16.799599	13.568443	0.000678	0.000685	56.593377	27.60594	10.488868	8.4441	13.010524	14.115713	186.6173087
1759.6	23.893068	18.096558	32.404716	19.369587	24.78972	29.639096	48.660579	20.755682	22.47547	16.799599	13.566317	0.000678	0.000685	56.593377	27.611005	10.488868	8.442759	13.010524	14.113021	186.5798477
1761	23.893068	18.094558	32.399736	19.36659	24.790715	29.639096	48.646906	20.753074	22.471279	16.795636	13.56351	0.000678	0.000685	56.579944	27.613078	10.486352	8.440989	13.008855	14.110329	186.5292737
1762.4	23.893068	18.093559	32.392764	19.363593	24.790715	29.639096	48.627768	20.75177	22.467088	16.793654	13.562066	0.000678	0.000685	56.573228	27.621139	10.485094	8.440078	13.008021	14.107638	186.5217773
1763.7	23.893068	18.091559	32.387784	19.360595	24.790715	29.639096	48.614102	20.749163	22.462898	16.789691	13.559261	0.000678	0.000685	56.559796	27.623216	10.482578	8.438308	13.006352	14.104947	186.4843015
1765.1	23.893068	18.089559	32.382804	19.358597	24.791711	29.639096	48.60044	20.746555	22.460105	16.785728	13.558526	0.000678	0.000685	56.546365	27.629591	10.480062	8.437845	13.004684	14.103153	186.5330176
1766.5	23.893068	18.08856	32.377824	19.3556	24.791711	29.639096	48.586781	20.745252	22.455916	16.783746	13.555722	0.000678	0.000685	56.53965	27.63167	10.478804	8.436076	13.00385	14.100463	186.5311418
1767.9	23.893068	18.08656	32.37384	19.352603	24.792707	29.639096	48.575856	20.742645	22.451727	16.779784	13.552238	0.000678	0.000685	56.526221	27.630752	10.476288	8.433878	13.002182	14.097774	186.5180258
1769.3	23.893068	18.08556	32.369856	19.349605	24.792707	29.639096	48.564933	20.741342	22.44754	16.777803	13.548755	0.000678	0.000685	56.519507	27.629835	10.47503	8.431681	13.001348	14.095085	186.5704852
1770.7	23.892071	18.083561	32.364876	19.346608	24.793703	29.63732	48.551283	20.738736	22.443353	16.774521	13.545953	0.000678	0.000685	56.511792	27.631914	10.472947	8.429914	12.99968	14.092396	186.6135652
1772.1	23.892071	18.081561	32.359896	19.343611	24.793703	29.63732	48.537636	20.73613	22.439166	16.770559	13.543152	0.000678	0.000685	56.498364	27.633994	10.470432	8.428147	12.998012	14.089708	186.6847206
1773.4	23.892071	18.079561	32.35392	19.340613	24.793703	29.63732	48.521264	20.733524	22.434981	16.766598	13.541032	0.000678	0.000685	56.484937	27.639072	10.467917	8.42681	12.996345	14.08702	186.6884694
1774.8	23.892071	18.077562	32.346948	19.337616	24.793703	29.63732	48.50217	20.730919	22.430796	16.762637	13.539593	0.000678	0.000685	56.471511	27.647151	10.465402	8.425903	12.994678	14.084333	186.701576
1776.2	23.891074	18.076562	32.339976	19.335618	24.794698	29.635544	48.483081	20.729616	22.428006	16.761337	13.540223	0.000678	0.000685	56.470509	27.65954	10.464577	8.4263	12.993844	14.082542	186.6884694
1777.6	23.891074	18.074562	32.334	19.332621	24.794698	29.635544	48.466725	20.727011	22.423822	16.757376	13.538105	0.000678	0.000685	56.457084	27.664627	10.462063	8.424964	12.992177	14.079855	186.628551
1779	23.891074	18.072563	32.328024	19.329623	24.795694	29.635544	48.450374	20.724406	22.419639	16.753416	13.535988	0.000678	0.000685	56.44366	27.669716	10.459548	8.423629	12.99051	14.077169	186.564867
1780.4	23.890077	18.070563	32.323044	19.326626	24.795694	29.633767	48.436752	20.721802	22.415457	16.750136	13.53319	0.000678	0.000685	56.435946	27.671805	10.457466	8.421864	12.988844	14.074484	186.564867
1781.8	23.890077	18.069563	32.318064	19.323629	24.795694	29.633767	48.423133	20.7205	22.411275	16.748156	13.530394	0.000678	0.000685	56.429234	27.673893	10.456209	8.4201	12.98801	14.071799	186.6098226
1783.2	23.88908	18.067564	32.313084	19.320631	24.79669	29.631991	48.409517	20.717896	22.407094	16.744877	13.527597	0.000678	0.000685	56.421519	27.675983	10.454128	8.418337	12.986344	14.069114	186.6603798
1784.5	23.88908	18.065564	32.308104	19.317634	24.79669	29.631991	48.395905	20.715292	22.402914	16.740917	13.524802	0.000678	0.000685	56.408097	27.678073	10.451614	8.416573	12.984678	14.06643	186.7465061
1785.9	23.888083	18.063565	32.30412	19.315636	24.797685	29.630215	48.385018	20.712689	22.400127	16.737638	13.523393	0.000678	0.000685	56.400383	27.68147	10.449533	8.415684	12.983012	14.064641	186.7352682
1787.3	23.888083	18.061565	32.298144	19.31164	24.797685	29.630215	48.36869	20.710086	22.394555	16.73368	13.519213	0.000678	0.000685	56.386961	27.682256	10.44702	8.413049	12.981346	14.061063	186.785806
1788.7	23.887086	18.060565	32.291172	19.309641	24.797685	29.628439	48.349648	20.708784	22.39177	16.732381	13.519847	0.000678	0.000685	56.385957	27.694674	10.446195	8.413448	12.980514	14.059274	186.7895536
1790.1	23.886089	18.058566	32.286192	19.306644	24.798681	29.626663	48.33605	20.706181	22.387592	16.729103	13.517054	0.000678	0.000685	56.378243	27.696769	10.444115	8.411687	12.978848	14.056592	186.785806
1791.5	23.885092	18.056566	32.27922	19.302648	24.798681	29.624887	48.317019	20.703579	22.382022	16.725825	13.513558	0.000678	0.000684	56.370528	27.700565	10.442034	8.409482	12.977183	14.053016	186.7839323
1792.9	23.885092	18.055566	32.272248	19.300649	24.799677	29.624887	48.297995	20.702278	22.379238	16.723846	13.514193	0.000678	0.000684	56.363818	27.712997	10.440778	8.409882	12.97635	14.051228	186.6903438
1794.3	23.884095	18.054566	32.266272	19.297652	24.799677	29.623112	48.281693	20.700977	22.375062	16.722548	13.512083	0.000678	0.000684	56.362813	27.718106	10.439953	8.408551	12.975518	14.048547	186.6248016
1795.6	23.883098	18.053567	32.261292	19.294655	24.799677	29.621336	48.268112	20.699676	22.370887	16.721249	13.509293	0.000678	0.000684	56.361808	27.720206	10.439129	8.406791	12.974685	14.045867	186.5629911
1797	23.882101	18.052567	32.257308	19.292657	24.800673	29.61956	48.25725	20.698375	22.368104	16.719951	13.507887	0.000678	0.000684	56.360804	27.723614	10.438305	8.405905	12.973853	14.04408	186.5723611
1798.4	23.881104	18.052567	32.252328	19.289659	24.800673	29.617785	48.243675	20.698375	22.36393	16.720631	13.505097	0.000678	0.000684	56.36651	27.725716	10.438737	8.404145	12.973853	14.0414	186.5330176
1799.8	23.880107	18.051567	32.248344	19.287661	24.801668	29.61601	48.232817	20.697074	22.361148	16.719333	13.503692	0.000678	0.000684	56.365505	27.729126	10.437913	8.403259	12.973021	14.039614	186.5554961
1801.2	23.87911	18.050567	32.24436	19.285663	24.801668	29.614234	48.221961	20.695774	22.358366	16.718035	13.502287	0.000678	0.000684	56.3645	27.732537	10.437089	8.402373	12.972188	14.037828	186.5498771
1802.6	23.878113	18.049567	32.241372	19.282666	24.801668	29.612459	48.213821	20.694473	22.354193	16.716737	13.498138	0.000678	0.000684	56.363495	27.728613	10.436265	8.399756	12.971356	14.035149	186.6004539
1804	23.877116	18.049567	32.23938	19.280667	24.802664	29.610684	48.208395	20.694473	22.351412	16.717417	13.495373	0.000678	0.000684	56.369202	27.725997	10.436697	8.398012	12.971356	14.033363	186.6716201
1805.3	23.876119	18.048568	32.236392	19.278669	24.802664	29.608909	48.200257	20.693172	22.348631	16.716119	13.493288	0.000678	0.000684	56.368197	27.726395	10.435873	8.396697	12.970524	14.031578	186.7277863
1806.7	23.875122	18.047568	32.2344	19.275672	24.80366	29.607134	48.194832	20.691872	22.344461	16.714821	13.48846	0.000678	0.000684	56.367192	27.719457	10.435049	8.393652	12.969692	14.0289	186.7165488
1808.1	23.874125	18.046568	32.232408	19.274673	24.80366	29.60536	48.189408	20.690571	22.34307	16.713524	13.487759	0.000678	0.000684	56.366188	27.721162	10.434225	8.39321	12.968859	14.028008	186.6959603
1809.5	23.873128	18.045568	32.228424	19.272675	24.804655	29.603585	48.178561	20.689271	22.34029	16.712226	13.486356	0.000678	0.000684	56.365183	27.724573	10.433401	8.392325	12.968027	14.026223	186.628551
1810.9	23.872131	18.045568	32.225436	19.269677	24.804655	29.60181	48.170427	20.689271	22.336121	16.712906	13.48221	0.000678	0.000684	56.37089	27.720647	10.433833	8.38971	12.968027	14.023546	186.5929604
1812.3	23.871134	18.043569	32.221452	19.267679	24.804655	29.600036	48.159583	20.68667	22.333342	16.70963	13.480807	0.000678	0.000684	56.363172	27.724059	10.431754	8.388826	12.966363	14.021762	186.5273979
1813.7	23.870137	18.043569	32.218464	19.265681	24.805651	29.598261	48.151452	20.68667	22.330563	16.710311	13.478725	0.000678	0.000684	56.36888	27.724457	10.432186	8.387513	12.966363	14.019978	186.5311418
1815.1	23.86914	18.041569	32.213484	19.263683	24.805651	29.596487	48.137903	20.68407	22.327784	16.707035	13.478004	0.000678	0.000684	56.361162	27.730886	10.430107	8.387058	12.9647	14.018194	186.4599397
1816.4	23.868143	18.041569	32.2095	19.260685	24.806647	29.594713	48.127066	20.68407	22.323617	16.707716	13.474541	0.000678	0.000684	56.36687	27.729975	10.430538	8.384874	12.9647	14.015518	186.3662143
1817.8	23.868143	18.040569	32.205516	19.259686	24.806647	29.594713	48.116231	20.68277	22.322228	16.705738	13.475201	0.000678	0.000684	56.360157	27.737716	10.429283	8.38529	12.963868	14.014627	186.319333
1819.2	23.867146	18.03857	32.201532	19.256689	24.806647	29.592939	48.105399	20.68017	22.318061	16.702463	13.471739	0.000678	0.000684	56.352438	27.736805	10.427204	8.383107	12.962204	14.011952	186.3493411
1820.6	23.866149	18.03857	32.198544	19.254691	24.807642	29.591165	48.097276	20.68017	22.315284	16.703143	13.469658	0.000678	0.000684	56.358146	27.737204	10.427636	8.381795	12.962204	14.010169	186.3980859
1822	23.865152	18.03757	32.196552	19.252693	24.807642	29.589391	48.091861	20.678871	22.312507	16.701846	13.466897	0.000678	0.000684	56.357141	27.734585	10.426813	8.380053	12.961373	14.008386	186.4261997
1823.4	23.865152	18.03557	32.192568	19.250694	24.807642	29.589391	48.081033	20.676271	22.30973	16.697891	13.465497	0.000678	0.000684	56.343714	27.738002	10.424302	8.37917	12.959709	14.006604	186.3587124
1824.8	23.864155	18.03557	32.188584	19.247697	24.808638	29.587617	48.070207	20.676271	22.305566	16.698571	13.462037	0.000678	0.000684	56.349422	27.737091	10.424734	8.376988	12.959709	14.00393	186.347464
1826.2	23.863158	18.033571	32.185596	19.245699	24.808638	29.585843	48.062089	20.673672	22.30279	16.695297	13.459957	0.000678	0.000684	56.341702	27.73749	10.422656	8.375677	12.958046	14.002148	186.4187009
1827.5	23.863158	18.032571	32.181612	19.242702	24.809634	29.585843	48.051267	20.672373	22.298627	16.69332	13.456498	0.000678	0.000684	56.334989	27.736579	10.4214	8.373495	12.957215	13.999476	186.5161577
1828.9	23.862161	18.031571	32.177628	19.240703	24.809634	29.584069	48.040447	20.671073	22.295852	16.692023	13.4551	0.000678	0.000684	56.333983	27.739998	10.420577	8.372613	12.956383	13.997694	186.5217773
1830.3	23.861164	18.030571	32.172648	19.238705	24.809634	29.582296	48.026925	20.669774	22.293077	16.690726	13.454382	0.000678	0.000684	56.332977	27.746438	10.419754	8.372161	12.955552	13.995913	186.50304
1831.7	23.861164	18.029571	32.16966	19.236707	24.810629	29.582296	48.018814	20.668475	22.290302	16.688749	13.452304	0.000678	0.000684	56.326263	27.746838	10.418499	8.37085	12.954721	13.994132	186.4187009
1833.1	23.860167	18.028572	32.165676	19.234709	24.810629	29.580522	48.008	20.667176	22.287528	16.687452	13.450907	0.000678	0.000684	56.325257	27.750259	10.417676	8.369969	12.95389	13.992351	186.3437098
1834.5	23.85917	18.028572	32.161692	19.232711	24.810629	29.578749	47.997189	20.667176	22.284754	16.688133	13.44951	0.000678	0.000684	56.330964	27.753682	10.418108	8.369088	12.95389	13.99057	186.3005795
1835.9	23.85917	18.026572	32.156712	19.229713	24.811625	29.578749	47.983677	20.664577	22.280594	16.684179	13.446734	0.000678	0.000684	56.317537	27.755794	10.415599	8.367338	12.952227	13.9879	186.369961
1837.2	23.85917	18.025572	32.151732	19.227715	24.811625	29.578749	47.970169	20.663278	22.27782	16.682202	13.446018	0.000678	0.000684	56.310823	27.762242	10.414344	8.366886	12.951396	13.986119	186.4580632
1838.6	23.85917	18.024572	32.148744	19.225717	24.812621	29.578749	47.962066	20.66198	22.275048	16.680226	13.443942	0.000678	0.000684	56.30411	27.762643	10.413089	8.365577	12.950565	13.98434	186.5423814
1840	23.858173	18.023573	32.14476	19.223719	24.812621	29.576976	47.951264	20.660681	22.272275	16.678929	13.442546	0.000678	0.000684	56.303103	27.766069	10.412266	8.364697	12.949734	13.98256	186.564867
1841.4	23.858173	18.023573	32.140776	19.221721	24.812621	29.576976	47.940463	20.660681	22.269503	16.678929	13.441151	0.000678	0.000684	56.303103	27.769496	10.412266	8.363817	12.949734	13.98078	186.5611152
1842.8	23.858173	18.022573	32.136792	19.219722	24.813617	29.576976	47.929665	20.659382	22.266731	16.676953	13.439756	0.000678	0.000684	56.29639	27.772924	10.411012	8.362937	12.948903	13.979001	186.5367616
1844.2	23.858173	18.021573	32.132808	19.217724	24.813617	29.576976	47.918869	20.658083	22.263959	16.674976	13.438361	0.000678	0.000684	56.289678	27.776353	10.409757	8.362057	12.948072	13.977222	186.5255221
1845.6	23.858173	18.020573	32.12982	19.215726	24.813617	29.576976	47.910773	20.656785	22.261188	16.673	13.436286	0.000678	0.000684	56.282965	27.776756	10.408503	8.360749	12.947241	13.975443	186.4861781
1847	23.857176	18.019573	32.12484	19.213728	24.814612	29.575202	47.897283	20.655486	22.258417	16.671704	13.435572	0.000678	0.000684	56.281958	27.783213	10.40768	8.360299	12.94641	13.973664	186.4824258
1848.3	23.857176	18.018574	32.121852	19.21173	24.814612	29.575202	47.889191	20.654188	22.255646	16.669728	13.433497	0.000678	0.000684	56.275245	27.783617	10.406426	8.35899	12.94558	13.971885	186.4655616
1849.7	23.857176	18.017574	32.117868	19.209731	24.814612	29.575202	47.878403	20.652889	22.252875	16.667752	13.432104	0.000678	0.000684	56.268533	27.787049	10.405172	8.358111	12.944749	13.970107	186.5086605
1851.1	23.857176	18.016574	32.113884	19.207733	24.815608	29.575202	47.867617	20.651591	22.250105	16.665775	13.43071	0.000678	0.000684	56.261821	27.790482	10.403917	8.357233	12.943918	13.968329	186.5180258
1852.5	23.857176	18.016574	32.1099	19.205735	24.815608	29.575202	47.856833	20.651591	22.247335	16.665775	13.429317	0.000678	0.000684	56.261821	27.793915	10.403917	8.356354	12.943918	13.966551	186.5292737
1853.9	23.856179	18.015574	32.105916	19.203737	24.816604	29.573429	47.846051	20.650293	22.244566	16.66448	13.427925	0.000678	0.000684	56.260813	27.79735	10.403095	8.355476	12.943088	13.964773	186.5985788
1855.3	23.856179	18.014574	32.101932	19.201739	24.816604	29.573429	47.835271	20.648995	22.241797	16.662504	13.426532	0.000678	0.000684	56.254101	27.800786	10.401841	8.354598	12.942257	13.962996	186.628551
1856.7	23.856179	18.014574	32.096952	19.19974	24.816604	29.573429	47.821799	20.648995	22.239028	16.662504	13.425821	0.000678	0.000684	56.254101	27.807253	10.401841	8.354149	12.942257	13.961218	186.6940859
1858.1	23.855182	18.012575	32.092968	19.197742	24.817599	29.571656	47.811025	20.646399	22.236259	16.659233	13.424429	0.000678	0.000684	56.246381	27.810691	10.399765	8.353272	12.940596	13.959441	186.6753621
1859.4	23.855182	18.012575	32.087988	19.195744	24.817599	29.571656	47.797559	20.646399	22.233491	16.659233	13.423718	0.000678	0.000684	56.246381	27.817162	10.399765	8.352823	12.940596	13.957664	186.7596016
1860.8	23.855182	18.011575	32.083008	19.193746	24.818595	29.571656	47.784096	20.645101	22.230723	16.657257	13.423007	0.000678	0.000684	56.239669	27.823636	10.398511	8.352375	12.939766	13.955888	186.7783187
1862.2	23.854185	18.010575	32.077032	19.191748	24.818595	29.569883	47.767946	20.643803	22.227955	16.655961	13.422977	0.000678	0.000684	56.238661	27.833146	10.397688	8.352356	12.938935	13.954111	186.7951673
1863.6	23.853188	18.009575	32.071056	19.189749	24.818595	29.56811	47.7518	20.642505	22.225187	16.654666	13.422948	0.000678	0.000684	56.237652	27.84266	10.396866	8.352338	12.938105	13.952335	186.7689634
1865	23.852191	18.008576	32.066076	19.187751	24.819591	29.566338	47.738349	20.641207	22.22242	16.653371	13.422238	0.000678	0.000684	56.236644	27.849142	10.396044	8.35189	12.937275	13.950559	186.6322936
1866.4	23.851194	18.008576	32.061096	19.185753	24.819591	29.564565	47.724901	20.641207	22.219653	16.654052	13.421529	0.000678	0.000684	56.242347	27.855626	10.396476	8.351443	12.937275	13.948783	186.5292737
1867.8	23.850197	18.006576	32.054124	19.182756	24.819591	29.562792	47.70608	20.638612	22.215504	16.650781	13.420125	0.000678	0.000684	56.234626	27.863838	10.3944	8.350557	12.935614	13.94612	186.4430666
1869.2	23.8492	18.006576	32.049144	19.180757	24.820587	29.56102	47.69264	20.638612	22.212738	16.651461	13.419416	0.000678	0.000684	56.24033	27.870328	10.394832	8.35011	12.935614	13.944344	186.3680915
1870.6	23.848203	18.005576	32.044164	19.178759	24.820587	29.559248	47.679203	20.637315	22.209972	16.650166	13.418707	0.000678	0.000684	56.239321	27.87682	10.39401	8.349664	12.934784	13.942569	186.369961
1871.9	23.848203	18.004576	32.039184	19.176761	24.821582	29.559248	47.66577	20.636017	22.207206	16.648191	13.417999	0.000678	0.000684	56.232609	27.883314	10.392757	8.349217	12.933954	13.940794	186.3399624
1873.3	23.847206	18.003577	32.0352	19.174763	24.821582	29.557475	47.655025	20.63472	22.204441	16.646896	13.416611	0.000678	0.000684	56.2316	27.88677	10.391935	8.348342	12.933124	13.939019	186.3512115
1874.7	23.846209	18.002577	32.031216	19.173764	24.821582	29.555703	47.644283	20.633423	22.203059	16.645602	13.417278	0.000678	0.000684	56.230591	27.894581	10.391113	8.348762	12.932294	13.938132	186.3643372
1876.1	23.845212	18.002577	32.026236	19.170766	24.822578	29.553931	47.630858	20.633423	22.198912	16.646282	13.414515	0.000678	0.000684	56.236295	27.896726	10.391545	8.34702	12.932294	13.93547	186.3793384
1877.5	23.844215	18.001577	32.021256	19.168768	24.822578	29.552159	47.617437	20.632125	22.196147	16.644987	13.413808	0.000678	0.000684	56.235286	27.903228	10.390723	8.346574	12.931464	13.933696	186.5217773
1878.9	23.843218	17.999577	32.017272	19.16677	24.823574	29.550387	47.606702	20.629531	22.193384	16.641718	13.412421	0.000678	0.000684	56.227563	27.906688	10.388648	8.3457	12.929804	13.931922	186.5480089
1880.3	23.842221	17.999577	32.013288	19.164772	24.823574	29.548615	47.595969	20.629531	22.19062	16.642398	13.411034	0.000678	0.000684	56.233268	27.910149	10.38908	8.344825	12.929804	13.930148	186.5367616
1881.7	23.841224	17.998578	32.009304	19.162774	24.824569	29.546844	47.585238	20.628234	22.187856	16.641104	13.409647	0.000678	0.000684	56.232259	27.913612	10.388259	8.343951	12.928974	13.928375	186.4599397
1883	23.841224	17.997578	32.00532	19.160775	24.824569	29.546844	47.57451	20.626937	22.185093	16.639129	13.408261	0.000678	0.000684	56.225545	27.917075	10.387005	8.343076	12.928144	13.926602	186.4280761
1884.4	23.840227	17.997578	32.00034	19.158777	24.824569	29.545072	47.561102	20.626937	22.182331	16.63981	13.407555	0.000678	0.000684	56.231249	27.923585	10.387437	8.342631	12.928144	13.924828	186.4037091
1885.8	23.840227	17.996578	31.996356	19.156779	24.825565	29.545072	47.550378	20.62564	22.179568	16.637835	13.40617	0.000678	0.000684	56.224536	27.92705	10.386184	8.341758	12.927315	13.923055	186.4749281
1887.2	23.83923	17.995578	31.992372	19.154781	24.825565	29.5433	47.539657	20.624343	22.176806	16.636541	13.404784	0.000678	0.000684	56.223526	27.930517	10.385362	8.340884	12.926485	13.921283	186.5217773
1888.6	23.83923	17.994578	31.988388	19.153782	24.826561	29.5433	47.528937	20.623047	22.175425	16.634566	13.405453	0.000678	0.000684	56.216812	27.938347	10.384109	8.341305	12.925655	13.920396	186.5611152
1890	23.83923	17.993579	31.983408	19.151784	24.826561	29.5433	47.515541	20.62175	22.172663	16.632592	13.404748	0.000678	0.000684	56.210099	27.944865	10.382856	8.340861	12.924826	13.918624	186.602329
1891.4	23.838233	17.992579	31.979424	19.149785	24.826561	29.541529	47.504826	20.620453	22.169902	16.631298	13.403363	0.000678	0.000684	56.209089	27.948335	10.382035	8.339988	12.923996	13.916852	186.621059
1892.8	23.838233	17.992579	31.974444	19.147787	24.827556	29.541529	47.491435	20.620453	22.167141	16.631298	13.402659	0.000678	0.000684	56.209089	27.954857	10.382035	8.339544	12.923996	13.91508	186.5629911
1894.2	23.837236	17.991579	31.968468	19.146788	24.827556	29.539758	47.475371	20.619157	22.16576	16.630004	13.404689	0.000678	0.000684	56.208079	27.968799	10.381214	8.340824	12.923167	13.914194	186.5292737
1895.6	23.837236	17.991579	31.963488	19.143791	24.828552	29.539758	47.461987	20.619157	22.16162	16.630004	13.401933	0.000678	0.000684	56.208079	27.97096	10.381214	8.339086	12.923167	13.911536	186.5292737
1896.9	23.836239	17.990579	31.9605	19.142792	24.828552	29.537986	47.453959	20.617861	22.160239	16.62871	13.401922	0.000678	0.000684	56.207069	27.975752	10.380392	8.339079	12.922337	13.910651	186.5273979
1898.3	23.835242	17.990579	31.956516	19.140793	24.829548	29.536215	47.443256	20.617861	22.157479	16.62939	13.400538	0.000678	0.000684	56.212774	27.979229	10.380824	8.338206	12.922337	13.908879	186.5273979
1899.7	23.835242	17.989579	31.952532	19.139794	24.829548	29.536215	47.432556	20.616564	22.156099	16.627416	13.401208	0.000678	0.000684	56.206059	27.987077	10.379571	8.338629	12.921508	13.907994	186.5330176
1901.1	23.834245	17.989579	31.949544	19.137796	24.829548	29.534444	47.424531	20.616564	22.15334	16.628097	13.399144	0.000678	0.000684	56.211764	27.987502	10.380003	8.337327	12.921508	13.906223	186.5367616
1902.5	23.834245	17.98758	31.946556	19.135798	24.830543	29.534444	47.416508	20.613972	22.150581	16.624149	13.397081	0.000678	0.000684	56.198335	27.987927	10.377497	8.336026	12.919849	13.904452	186.495544
1903.9	23.833248	17.98658	31.943568	19.1338	24.830543	29.532673	47.408487	20.612675	22.147822	16.622855	13.395018	0.000678	0.000684	56.197325	27.988352	10.376677	8.334726	12.91902	13.902681	186.5386374
1905.3	23.832251	17.98658	31.939584	19.132801	24.831539	29.530902	47.397793	20.612675	22.146442	16.623535	13.395688	0.000678	0.000684	56.203029	27.996205	10.377108	8.335148	12.91902	13.901796	186.557372
1906.7	23.832251	17.98558	31.936596	19.130802	24.831539	29.530902	47.389774	20.611379	22.143684	16.621561	13.393625	0.000678	0.000684	56.196315	27.996631	10.375856	8.333847	12.918191	13.900026	186.6360363
1908.1	23.831254	17.98458	31.932612	19.128804	24.831539	29.529132	47.379084	20.610083	22.140925	16.620268	13.392244	0.000678	0.000684	56.195305	28.000114	10.375035	8.332976	12.917362	13.898256	186.6940859
1909.4	23.831254	17.98458	31.927632	19.126806	24.832535	29.529132	47.365724	20.610083	22.138167	16.620268	13.391543	0.000678	0.000684	56.195305	28.006656	10.375035	8.332534	12.917362	13.896486	186.7352682
1910.8	23.831254	17.983581	31.921656	19.124808	24.832535	29.529132	47.349697	20.608787	22.13541	16.618294	13.391523	0.000678	0.000684	56.18859	28.016259	10.373782	8.332522	12.916533	13.894716	186.7820662
1912.2	23.831254	17.982581	31.917672	19.12281	24.833531	29.529132	47.339014	20.607492	22.132652	16.616321	13.390142	0.000678	0.000684	56.181876	28.019746	10.37253	8.331651	12.915704	13.892947	186.8251068
1913.6	23.831254	17.982581	31.913688	19.120811	24.833531	29.529132	47.328334	20.607492	22.129895	16.616321	13.388761	0.000678	0.000684	56.181876	28.023235	10.37253	8.33078	12.915704	13.891177	186.7783187
1915	23.830257	17.981581	31.9107	19.118813	24.834526	29.527361	47.320325	20.606196	22.127139	16.615027	13.386701	0.000678	0.000684	56.180865	28.023664	10.371709	8.329481	12.914875	13.889408	186.7577347
1916.4	23.830257	17.980581	31.907712	19.117814	24.834526	29.527361	47.312318	20.6049	22.12576	16.613054	13.386691	0.000678	0.000684	56.174151	28.02847	10.370456	8.329475	12.914046	13.888524	186.7277863
1917.8	23.830257	17.980581	31.904724	19.115816	24.834526	29.527361	47.304311	20.6049	22.123004	16.613054	13.384631	0.000678	0.000684	56.174151	28.028899	10.370456	8.328176	12.914046	13.886755	186.7465061
1919.2	23.82926	17.979581	31.901736	19.113818	24.835522	29.52559	47.296306	20.603604	22.120248	16.611761	13.382571	0.000678	0.000684	56.17314	28.029329	10.369636	8.326877	12.913217	13.884986	186.7465061
1920.6	23.82926	17.979581	31.898748	19.11182	24.835522	29.52559	47.288302	20.603604	22.117492	16.611761	13.380511	0.000678	0.000684	56.17314	28.029759	10.369636	8.325578	12.913217	13.883218	186.7970335
1921.9	23.82926	17.978582	31.89576	19.109821	24.835522	29.52559	47.280299	20.602309	22.114737	16.609788	13.378452	0.000678	0.000684	56.166426	28.030189	10.368383	8.32428	12.912388	13.88145	186.7895536
1923.3	23.828263	17.978582	31.891776	19.107823	24.836518	29.52382	47.269631	20.602309	22.111982	16.610468	13.377073	0.000678	0.000684	56.172129	28.033681	10.368815	8.32341	12.912388	13.879682	186.7296532
1924.7	23.828263	17.977582	31.886796	19.106824	24.836518	29.52382	47.256298	20.601013	22.110605	16.608495	13.378425	0.000678	0.000684	56.165415	28.044618	10.367563	8.324263	12.911559	13.878798	186.6266758
1926.1	23.828263	17.978582	31.882812	19.104826	24.837513	29.52382	47.245634	20.602309	22.10785	16.610468	13.377047	0.000678	0.000684	56.172129	28.048114	10.368815	8.323394	12.912388	13.87703	186.6191838
1927.5	23.828263	17.976582	31.877832	19.102828	24.837513	29.52382	47.232307	20.599718	22.105096	16.606521	13.37635	0.000678	0.000684	56.158701	28.054675	10.366311	8.322954	12.91073	13.875263	186.6379115
1928.9	23.82926	17.976582	31.872852	19.100829	24.837513	29.52559	47.218983	20.599718	22.102342	16.605841	13.375653	0.000678	0.000684	56.152999	28.061239	10.365879	8.322515	12.91073	13.873496	186.6603798
1930.3	23.82926	17.976582	31.869864	19.098831	24.838509	29.52559	47.210991	20.599718	22.099588	16.605841	13.373595	0.000678	0.000684	56.152999	28.061672	10.365879	8.321217	12.91073	13.871729	186.6547627
1931.7	23.82926	17.975582	31.86588	19.097832	24.838509	29.52559	47.200336	20.598423	22.098211	16.603868	13.374268	0.000678	0.000684	56.146286	28.069556	10.364627	8.321642	12.909902	13.870845	186.5967114
1933	23.82926	17.975582	31.863888	19.095834	24.839505	29.52559	47.195009	20.598423	22.095458	16.603868	13.37153	0.000678	0.000684	56.146286	28.066923	10.364627	8.319915	12.909902	13.869078	186.564867
1934.4	23.828263	17.975582	31.8609	19.094835	24.839505	29.52382	47.18702	20.598423	22.094081	16.604548	13.371522	0.000678	0.000684	56.151988	28.071741	10.365058	8.31991	12.909902	13.868195	186.564867
1935.8	23.828263	17.974582	31.858908	19.092837	24.839505	29.52382	47.181694	20.597127	22.091329	16.602575	13.368785	0.000678	0.000684	56.145274	28.069107	10.363806	8.318184	12.909073	13.866429	186.5367616
1937.2	23.827266	17.974582	31.856916	19.091838	24.839505	29.522049	47.176369	20.597127	22.089952	16.603256	13.368096	0.000678	0.000684	56.150976	28.070858	10.364238	8.31775	12.909073	13.865546	186.4693071
1938.6	23.826269	17.974582	31.854924	19.089839	24.840501	29.520279	47.171045	20.597127	22.0872	16.603936	13.365359	0.000678	0.000684	56.156679	28.068224	10.36467	8.316025	12.909073	13.863779	186.4618086
1940	23.825272	17.973583	31.851936	19.08884	24.840501	29.518509	47.163059	20.595832	22.085824	16.602643	13.365352	0.000678	0.000684	56.155667	28.073044	10.363849	8.31602	12.908244	13.862896	186.4112088
1941.4	23.824275	17.973583	31.848948	19.086842	24.840501	29.516739	47.155075	20.595832	22.083072	16.603324	13.363296	0.000678	0.000684	56.16137	28.073478	10.364281	8.314724	12.908244	13.861131	186.3174627
1942.8	23.823278	17.973583	31.84596	19.085843	24.841496	29.514969	47.147092	20.595832	22.081696	16.604004	13.363289	0.000678	0.000684	56.167074	28.078299	10.364713	8.314719	12.908244	13.860248	186.2649463
1944.2	23.822281	17.972583	31.842972	19.083845	24.841496	29.513199	47.13911	20.594537	22.078945	16.602711	13.361233	0.000678	0.000684	56.166063	28.078734	10.363893	8.313423	12.907416	13.858482	186.369961
1945.6	23.822281	17.971583	31.84098	19.081847	24.841496	29.513199	47.133789	20.593242	22.076193	16.600739	13.358498	0.000678	0.000684	56.159348	28.076099	10.362641	8.311698	12.906587	13.856717	186.4224536
1946.9	23.821284	17.970583	31.838988	19.080848	24.842492	29.511429	47.128469	20.591947	22.074818	16.599446	13.35781	0.000678	0.000684	56.158336	28.077852	10.36182	8.311265	12.905759	13.855834	186.4992886
1948.3	23.820287	17.970583	31.835004	19.079848	24.842492	29.509659	47.11783	20.591947	22.073442	16.600127	13.358484	0.000678	0.000684	56.16404	28.085746	10.362252	8.31169	12.905759	13.854952	186.5461331
1949.7	23.81929	17.970583	31.832016	19.078849	24.843488	29.507889	47.109852	20.591947	22.072067	16.600807	13.358478	0.000678	0.000684	56.169744	28.090571	10.362684	8.311685	12.905759	13.854069	186.587342
1951.1	23.818293	17.969583	31.828032	19.076851	24.843488	29.50612	47.099217	20.590652	22.069317	16.599515	13.357103	0.000678	0.000684	56.168733	28.094079	10.361864	8.310819	12.90493	13.852305	186.5854736
1952.5	23.817296	17.968584	31.825044	19.074853	24.843488	29.50435	47.091242	20.589357	22.066567	16.598222	13.355049	0.000678	0.000684	56.167722	28.094516	10.361044	8.309524	12.904102	13.85054	186.5667419
1953.9	23.816299	17.968584	31.823052	19.073854	24.843488	29.502581	47.085926	20.589357	22.065192	16.598903	13.354362	0.000678	0.000684	56.173427	28.096271	10.361475	8.309091	12.904102	13.849658	186.5311418
1955.3	23.816299	17.968584	31.82106	19.072855	24.844483	29.502581	47.080611	20.589357	22.063817	16.598903	13.353676	0.000678	0.000684	56.173427	28.098026	10.361475	8.308658	12.904102	13.848776	186.5292737
1956.7	23.815302	17.968584	31.818072	19.071856	24.844483	29.500811	47.072638	20.589357	22.062442	16.599583	13.35367	0.000678	0.000684	56.179132	28.102854	10.361907	8.308654	12.904102	13.847893	186.4936673
1958	23.814305	17.968584	31.81608	19.069857	24.845479	29.499042	47.067324	20.589357	22.059693	16.600263	13.350936	0.000678	0.000684	56.184838	28.100218	10.362339	8.30693	12.904102	13.846129	186.3718382
1959.4	23.814305	17.967584	31.815084	19.068858	24.845479	29.499042	47.064667	20.588062	22.058318	16.598291	13.349569	0.000678	0.000684	56.178121	28.0989	10.361087	8.306068	12.903274	13.845247	186.3418394
1960.8	23.813308	17.967584	31.814088	19.067859	24.845479	29.497273	47.06201	20.588062	22.056944	16.598971	13.348202	0.000678	0.000684	56.183827	28.097582	10.361519	8.305207	12.903274	13.844365	186.3437098
1962.2	23.812311	17.967584	31.812096	19.065861	24.846475	29.495504	47.056697	20.588062	22.054195	16.599651	13.345469	0.000678	0.000684	56.189534	28.094945	10.361951	8.303483	12.903274	13.842602	186.369961
1963.6	23.811314	17.966584	31.810104	19.065861	24.846475	29.493735	47.051385	20.586767	22.054195	16.598359	13.34683	0.000678	0.000684	56.188523	28.101093	10.361131	8.304341	12.902445	13.842602	186.3587124
1965	23.810317	17.966584	31.807116	19.063863	24.84747	29.491966	47.043417	20.586767	22.051446	16.59904	13.344777	0.000678	0.000684	56.19423	28.101531	10.361562	8.303047	12.902445	13.840838	186.3287134
1966.4	23.80932	17.965584	31.804128	19.062864	24.84747	29.490198	47.03545	20.585473	22.050072	16.597748	13.344771	0.000678	0.000684	56.193219	28.106362	10.360742	8.303044	12.901617	13.839957	186.3249584
1967.8	23.80932	17.965584	31.80114	19.061865	24.84747	29.490198	47.027484	20.585473	22.048698	16.597748	13.344766	0.000678	0.000684	56.193219	28.111194	10.360742	8.30304	12.901617	13.839075	186.3530887
1969.2	23.808323	17.964584	31.797156	19.060865	24.848466	29.488429	47.016865	20.584178	22.047324	16.596456	13.345441	0.000678	0.000684	56.192208	28.119103	10.359922	8.303466	12.900789	13.838193	186.3380853
1970.5	23.808323	17.964584	31.792176	19.059866	24.848466	29.488429	47.003595	20.584178	22.04595	16.596456	13.346797	0.000678	0.000684	56.192208	28.130093	10.359922	8.304321	12.900789	13.837312	186.3062123
1971.9	23.807326	17.964584	31.787196	19.057868	24.848466	29.48666	46.990327	20.584178	22.043203	16.597136	13.346106	0.000678	0.000684	56.197916	28.136689	10.360354	8.303885	12.900789	13.835549	186.2818246
1973.3	23.807326	17.964584	31.782216	19.056869	24.849462	29.48666	46.977063	20.584178	22.041829	16.597136	13.347462	0.000678	0.000684	56.197916	28.147686	10.360354	8.30474	12.900789	13.834668	186.3455869
1974.7	23.806329	17.963585	31.778232	19.054871	24.849462	29.484892	46.966454	20.582884	22.039082	16.595844	13.346092	0.000678	0.000684	56.196905	28.151208	10.359534	8.303876	12.899961	13.832905	186.4299535
1976.1	23.806329	17.963585	31.774248	19.053872	24.850458	29.484892	46.955847	20.582884	22.037708	16.595844	13.346767	0.000678	0.000684	56.196905	28.159131	10.359534	8.304302	12.899961	13.832024	186.4618086
1977.5	23.806329	17.963585	31.769268	19.052873	24.850458	29.484892	46.942591	20.582884	22.036335	16.595844	13.348123	0.000678	0.000684	56.196905	28.170138	10.359534	8.305157	12.899961	13.831143	186.5423814
1978.9	23.805332	17.962585	31.76628	19.051874	24.851453	29.483123	46.934639	20.581589	22.034962	16.594552	13.348119	0.000678	0.000684	56.195894	28.174983	10.358714	8.305154	12.899133	13.830261	186.4899227
1980.3	23.805332	17.962585	31.763292	19.049875	24.851453	29.483123	46.926689	20.581589	22.032215	16.594552	13.346068	0.000678	0.000684	56.195894	28.175428	10.358714	8.303861	12.899133	13.828499	186.4618086
1981.6	23.805332	17.961585	31.7613	19.048876	24.851453	29.483123	46.921389	20.580295	22.030842	16.59258	13.345383	0.000678	0.000684	56.189174	28.177193	10.357463	8.303429	12.898305	13.827618	186.4449431
1983	23.805332	17.960585	31.760304	19.047877	24.851453	29.483123	46.918739	20.579001	22.029469	16.590608	13.344018	0.000678	0.000684	56.182455	28.175874	10.356211	8.302569	12.897477	13.826737	186.4711827
1984.4	23.804335	17.959585	31.757316	19.046878	24.852449	29.481355	46.910791	20.577706	22.028096	16.589316	13.344014	0.000678	0.000684	56.181444	28.180721	10.355392	8.302566	12.896649	13.825857	186.4374449
1985.8	23.804335	17.959585	31.755324	19.04488	24.852449	29.481355	46.905492	20.577706	22.025351	16.589316	13.341283	0.000678	0.000684	56.181444	28.178083	10.355392	8.300844	12.896649	13.824095	186.3268354
1987.2	23.803338	17.958586	31.753332	19.043881	24.853445	29.479587	46.900195	20.576412	22.023978	16.588025	13.340599	0.000678	0.000684	56.180432	28.179848	10.354572	8.300413	12.895821	13.823214	186.3118375
1988.6	23.803338	17.957586	31.752336	19.042882	24.853445	29.479587	46.897546	20.575118	22.022606	16.586053	13.339234	0.000678	0.000684	56.173713	28.178529	10.353321	8.299552	12.894993	13.822334	186.3024574
1990	23.802341	17.956586	31.749348	19.041883	24.85444	29.477819	46.889601	20.573824	22.021233	16.584761	13.33923	0.000678	0.000684	56.172701	28.183378	10.352501	8.29955	12.894165	13.821453	186.270572
1991.4	23.801344	17.956586	31.747356	19.040883	24.85444	29.476051	46.884304	20.573824	22.019861	16.585442	13.338546	0.000678	0.000684	56.178409	28.185144	10.352933	8.299118	12.894165	13.820572	186.2630685
1992.7	23.801344	17.955586	31.745364	19.038885	24.855436	29.476051	46.879009	20.57253	22.017116	16.58347	13.335816	0.000678	0.000684	56.171689	28.182505	10.351682	8.297397	12.893338	13.818812	186.3099605
1994.1	23.800347	17.954586	31.743372	19.037886	24.855436	29.474283	46.873714	20.571236	22.015744	16.582179	13.335132	0.000678	0.000684	56.170677	28.184271	10.350862	8.296966	12.89251	13.817931	186.3437098
1995.5	23.79935	17.953587	31.74138	19.036887	24.855436	29.472515	46.868419	20.569943	22.014371	16.580888	13.334448	0.000678	0.000684	56.169665	28.186036	10.350043	8.296535	12.891682	13.817051	186.3793384
1996.9	23.79935	17.953587	31.739388	19.035888	24.856432	29.472515	46.863125	20.569943	22.012999	16.580888	13.333764	0.000678	0.000684	56.169665	28.187802	10.350043	8.296103	12.891682	13.81617	186.3643372
1998.3	23.798353	17.952587	31.737396	19.03389	24.856432	29.470747	46.857831	20.568649	22.010255	16.579596	13.331035	0.000678	0.000684	56.168653	28.185163	10.349223	8.294383	12.890855	13.81441	186.4561876
1999.7	23.797356	17.952587	31.734408	19.032891	24.857427	29.46898	46.849892	20.568649	22.008883	16.580277	13.331032	0.000678	0.000684	56.174362	28.190016	10.349655	8.294381	12.890855	13.81353	186.5217773
2001.1	23.797356	17.951587	31.733412	19.031892	24.857427	29.46898	46.847246	20.567355	22.007512	16.578305	13.329668	0.000678	0.000684	56.167641	28.188696	10.348404	8.293521	12.890027	13.81265	186.591093
2002.4	23.797356	17.950587	31.73142	19.030893	24.858423	29.46898	46.841954	20.566062	22.00614	16.576334	13.328984	0.000678	0.000684	56.160921	28.190463	10.347153	8.29309	12.889199	13.81177	186.6603798
2003.8	23.796359	17.950587	31.730424	19.030893	24.858423	29.467212	46.839308	20.566062	22.00614	16.577014	13.329665	0.000678	0.000684	56.166629	28.193549	10.347585	8.293519	12.889199	13.81177	186.6585122
2005.2	23.796359	17.949587	31.729428	19.028894	24.858423	29.467212	46.836662	20.564768	22.003397	16.575043	13.326256	0.000678	0.000684	56.159909	28.187823	10.346334	8.29137	12.888372	13.81001	186.6585122
2006.6	23.796359	17.948588	31.729428	19.027895	24.859419	29.467212	46.836662	20.563475	22.002025	16.573072	13.324212	0.000678	0.000684	56.153189	28.183416	10.345083	8.290081	12.887545	13.80913	186.5948354
2008	23.796359	17.947588	31.729428	19.026896	24.859419	29.467212	46.836662	20.562181	22.000654	16.571101	13.322168	0.000678	0.000684	56.146469	28.17901	10.343832	8.288792	12.886717	13.80825	186.5686102
2009.4	23.795362	17.947588	31.730424	19.025897	24.860414	29.465445	46.839308	20.562181	21.999282	16.571781	13.319443	0.000678	0.000684	56.152177	28.171518	10.344264	8.287074	12.886717	13.80737	186.5536279
2010.8	23.795362	17.946588	31.730424	19.024898	24.860414	29.465445	46.839308	20.560888	21.997911	16.56981	13.317399	0.000678	0.000684	56.145457	28.167112	10.343013	8.285786	12.88589	13.80649	186.5985788
2012.2	23.795362	17.946588	31.729428	19.024898	24.86141	29.465445	46.836662	20.560888	21.997911	16.56981	13.318079	0.000678	0.000684	56.145457	28.170198	10.343013	8.286215	12.88589	13.80649	186.5779803
2013.5	23.795362	17.946588	31.727436	19.023899	24.86141	29.465445	46.831371	20.560888	21.99654	16.56981	13.317396	0.000678	0.000684	56.145457	28.171963	10.343013	8.285784	12.88589	13.805611	186.564867
2014.9	23.795362	17.945588	31.725444	19.021901	24.86141	29.465445	46.826081	20.559595	21.993798	16.567839	13.314669	0.000678	0.000684	56.138737	28.169323	10.341762	8.284065	12.885063	13.803851	186.5761044
2016.3	23.795362	17.945588	31.723452	19.021901	24.862406	29.465445	46.820791	20.559595	21.993798	16.567839	13.31603	0.000678	0.000684	56.138737	28.175495	10.341762	8.284923	12.885063	13.803851	186.564867
2017.7	23.794365	17.944588	31.720464	19.020901	24.862406	29.463677	46.812857	20.558302	21.992427	16.566549	13.316028	0.000678	0.000684	56.137724	28.180348	10.340943	8.284921	12.884235	13.802972	186.5835986
2019.1	23.793368	17.944588	31.71648	19.018903	24.863402	29.46191	46.80228	20.558302	21.989685	16.567229	13.314663	0.000678	0.000684	56.143431	28.183882	10.341375	8.28406	12.884235	13.801213	186.5686102
2020.5	23.793368	17.943589	31.713492	19.017904	24.863402	29.46191	46.794349	20.557009	21.988314	16.565258	13.31466	0.000678	0.000684	56.136711	28.188737	10.340124	8.284059	12.883408	13.800334	186.5292737
2021.9	23.793368	17.942589	31.709508	19.016905	24.864397	29.46191	46.783776	20.555715	21.986944	16.563287	13.315339	0.000678	0.000684	56.129992	28.196682	10.338874	8.284487	12.882581	13.799454	186.5255221
2023.2	23.792371	17.941589	31.705524	19.015906	24.864397	29.460143	46.773205	20.554423	21.985573	16.561997	13.316017	0.000678	0.000684	56.128979	28.20463	10.338055	8.284915	12.881754	13.798575	186.5330176
2024.6	23.792371	17.941589	31.700544	19.014907	24.864397	29.460143	46.759994	20.554423	21.984203	16.561997	13.317376	0.000678	0.000684	56.128979	28.215671	10.338055	8.285771	12.881754	13.797696	186.5217773
2026	23.791374	17.941589	31.695564	19.013908	24.865393	29.458376	46.746786	20.554423	21.982832	16.562677	13.318735	0.000678	0.000684	56.134686	28.226716	10.338487	8.286628	12.881754	13.796816	186.5386374
2027.4	23.791374	17.939589	31.69158	19.012909	24.865393	29.458376	46.736223	20.551837	21.981462	16.558736	13.319414	0.000678	0.000684	56.121246	28.234673	10.335986	8.287056	12.8801	13.795937	186.5592469
2028.8	23.790377	17.939589	31.688592	19.01191	24.866389	29.456609	46.728301	20.551837	21.980091	16.559416	13.319412	0.000678	0.000684	56.126952	28.239538	10.336417	8.287055	12.8801	13.795058	186.6229265
2030.2	23.790377	17.93859	31.685604	19.01091	24.866389	29.456609	46.720381	20.550544	21.978721	16.557446	13.31941	0.000678	0.000684	56.120232	28.244405	10.335167	8.287054	12.879273	13.794179	186.6978271
2031.6	23.78938	17.93859	31.682616	19.008912	24.866389	29.454842	46.712462	20.550544	21.975981	16.558126	13.317366	0.000678	0.000684	56.125939	28.244858	10.335599	8.285765	12.879273	13.792421	186.7352682
2033	23.78938	17.93859	31.678632	19.007913	24.867384	29.454842	46.701905	20.550544	21.974611	16.558126	13.318045	0.000678	0.000684	56.125939	28.252821	10.335599	8.286193	12.879273	13.791542	186.7465061
2034.3	23.78938	17.93759	31.675644	19.006914	24.867384	29.454842	46.693988	20.549252	21.973241	16.556156	13.318044	0.000678	0.000684	56.119219	28.257691	10.334348	8.286192	12.878446	13.790663	186.6978271
2035.7	23.78938	17.93759	31.674648	19.005915	24.86838	29.454842	46.69135	20.549252	21.971871	16.556156	13.316681	0.000678	0.000684	56.119219	28.25637	10.334348	8.285333	12.878446	13.789785	186.6360363
2037.1	23.790377	17.93659	31.67166	19.003917	24.86838	29.456609	46.683435	20.547959	21.969132	16.553505	13.314638	0.000678	0.000684	56.106793	28.256824	10.332666	8.284045	12.877619	13.788027	186.5348934
2038.5	23.790377	17.93659	31.668672	19.002918	24.86838	29.456609	46.675521	20.547959	21.967762	16.553505	13.314636	0.000678	0.000684	56.106793	28.261696	10.332666	8.284044	12.877619	13.787149	186.4674382
2039.9	23.790377	17.93559	31.665684	19.000919	24.869376	29.456609	46.667609	20.546666	21.965023	16.551535	13.312593	0.000678	0.000684	56.100074	28.26215	10.331416	8.282756	12.876792	13.785391	186.4393213
2041.3	23.790377	17.93559	31.663692	18.99992	24.869376	29.456609	46.662334	20.546666	21.963654	16.551535	13.311912	0.000678	0.000684	56.100074	28.263926	10.331416	8.282326	12.876792	13.784513	186.3943323
2042.7	23.790377	17.93459	31.660704	18.998921	24.869376	29.456609	46.654424	20.545374	21.962284	16.549565	13.311911	0.000678	0.000684	56.093355	28.2688	10.330166	8.282326	12.875966	13.783635	186.4449431
2044.1	23.790377	17.93459	31.659708	18.997922	24.870372	29.456609	46.651787	20.545374	21.960915	16.549565	13.310549	0.000678	0.000684	56.093355	28.267478	10.330166	8.281467	12.875966	13.782756	186.5105371
2045.4	23.791374	17.93459	31.657716	18.996923	24.870372	29.458376	46.646514	20.545374	21.959546	16.548885	13.309868	0.000678	0.000684	56.087651	28.269255	10.329734	8.281038	12.875966	13.781878	186.5161577
2046.8	23.791374	17.933591	31.65672	18.995924	24.870372	29.458376	46.643878	20.544082	21.958177	16.546914	13.308507	0.000678	0.000684	56.080932	28.267934	10.328484	8.280179	12.875139	13.781	186.5611152
2048.2	23.792371	17.933591	31.654728	18.994925	24.871367	29.460143	46.638606	20.544082	21.956808	16.546234	13.307826	0.000678	0.000684	56.075229	28.26971	10.328052	8.27975	12.875139	13.780121	186.6248016
2049.6	23.792371	17.933591	31.652736	18.993926	24.871367	29.460143	46.633335	20.544082	21.955439	16.546234	13.307145	0.000678	0.000684	56.075229	28.271487	10.328052	8.279321	12.875139	13.779243	186.6884694
2051	23.793368	17.933591	31.650744	18.992927	24.872363	29.46191	46.628064	20.544082	21.95407	16.545554	13.306464	0.000678	0.000684	56.069526	28.273265	10.327621	8.278892	12.875139	13.778365	186.7895536
2052.4	23.793368	17.93459	31.648752	18.991928	24.872363	29.46191	46.622793	20.545374	21.952701	16.547524	13.305783	0.000678	0.000684	56.076243	28.275042	10.328871	8.278463	12.875966	13.777487	186.7989073
2053.8	23.794365	17.93459	31.645764	18.990928	24.872363	29.463677	46.614889	20.545374	21.951333	16.546844	13.305783	0.000678	0.000684	56.07054	28.279919	10.328439	8.278462	12.875966	13.776609	186.8531691
2055.2	23.794365	17.93459	31.643772	18.989929	24.873359	29.463677	46.609619	20.545374	21.949964	16.546844	13.305102	0.000678	0.000684	56.07054	28.281698	10.328439	8.278033	12.875966	13.775731	186.7989073
2056.5	23.794365	17.93459	31.64178	18.98893	24.873359	29.463677	46.604351	20.545374	21.948595	16.546844	13.304422	0.000678	0.000684	56.07054	28.283476	10.328439	8.277604	12.875966	13.774853	186.7801924
2057.9	23.795362	17.93459	31.639788	18.986932	24.873359	29.465445	46.599083	20.545374	21.945858	16.546163	13.3017	0.000678	0.000684	56.064837	28.280833	10.328007	8.275888	12.875966	13.773097	186.6772374
2059.3	23.795362	17.93459	31.637796	18.985933	24.873359	29.465445	46.593815	20.545374	21.94449	16.546163	13.30102	0.000678	0.000684	56.064837	28.282611	10.328007	8.275459	12.875966	13.772219	186.7296532
2060.7	23.795362	17.93459	31.635804	18.984934	24.874354	29.465445	46.588548	20.545374	21.943122	16.546163	13.30034	0.000678	0.000684	56.064837	28.28439	10.328007	8.275031	12.875966	13.771342	186.6903438
2062.1	23.796359	17.933591	31.63182	18.983935	24.874354	29.467212	46.578015	20.544082	21.941754	16.543513	13.30102	0.000678	0.000684	56.052419	28.292372	10.326326	8.27546	12.875139	13.770464	186.6491456
2063.5	23.797356	17.93559	31.628832	18.982936	24.874354	29.46898	46.570117	20.546666	21.940385	16.546773	13.301021	0.000678	0.000684	56.06015	28.297254	10.328394	8.27546	12.876792	13.769586	186.6248016
2064.9	23.79935	17.93559	31.62684	18.981937	24.87535	29.472515	46.564853	20.546666	21.939017	16.545412	13.300341	0.000678	0.000684	56.048748	28.299035	10.327531	8.275031	12.876792	13.768709	186.589217
2066.2	23.800347	17.93659	31.624848	18.980937	24.87535	29.474283	46.559588	20.547959	21.937649	16.546702	13.299661	0.000678	0.000684	56.049763	28.300816	10.328349	8.274603	12.877619	13.767831	186.6004539
2067.6	23.801344	17.93759	31.622856	18.979938	24.87535	29.476051	46.554325	20.549252	21.936282	16.547992	13.298981	0.000678	0.000684	56.050777	28.302597	10.329168	8.274174	12.878446	13.766954	186.621059
2069	23.803338	17.93859	31.620864	18.978939	24.876346	29.479587	46.549061	20.550544	21.934914	16.548602	13.298301	0.000678	0.000684	56.046092	28.304378	10.329555	8.273745	12.879273	13.766076	186.602329
2070.4	23.804335	17.940589	31.619868	18.97794	24.876346	29.481355	46.54643	20.55313	21.933546	16.551862	13.296941	0.000678	0.000684	56.053821	28.303056	10.331624	8.272888	12.880927	13.765199	186.5273979
2071.8	23.805332	17.942589	31.617876	18.976941	24.876346	29.483123	46.541168	20.555715	21.932178	16.555123	13.296261	0.000678	0.000684	56.06155	28.304837	10.333693	8.272459	12.882581	13.764322	186.3680915
2073.2	23.806329	17.944588	31.614888	18.976941	24.877341	29.484892	46.533275	20.558302	21.932178	16.558385	13.298303	0.000678	0.000684	56.069279	28.314149	10.335763	8.273746	12.884235	13.764322	186.3587124
2074.6	23.807326	17.946588	31.612896	18.975942	24.877341	29.48666	46.528014	20.560888	21.930811	16.561646	13.297623	0.000678	0.000684	56.077008	28.315932	10.337832	8.273318	12.88589	13.763444	186.3418394
2076	23.807326	17.948588	31.609908	18.975942	24.877341	29.48666	46.520123	20.563475	21.930811	16.565588	13.299664	0.000678	0.000684	56.090438	28.325248	10.340334	8.274605	12.887545	13.763444	186.3099605
2077.3	23.808323	17.949587	31.608912	18.974943	24.877341	29.488429	46.517493	20.564768	21.929443	16.566879	13.298304	0.000678	0.000684	56.091452	28.323925	10.341153	8.273748	12.888372	13.762567	186.3024574
2078.7	23.80932	17.951587	31.60692	18.973944	24.878337	29.490198	46.512234	20.567355	21.928076	16.570141	13.297625	0.000678	0.000684	56.099181	28.325709	10.343223	8.273319	12.890027	13.76169	186.3099605
2080.1	23.80932	17.953587	31.604928	18.972945	24.878337	29.490198	46.506974	20.569943	21.926708	16.574084	13.296946	0.000678	0.000684	56.112612	28.327493	10.345725	8.272891	12.891682	13.760813	186.3137078
2081.5	23.810317	17.955586	31.605924	18.971946	24.879333	29.491966	46.509604	20.57253	21.925341	16.577347	13.294225	0.000678	0.000684	56.12034	28.319958	10.347796	8.271176	12.893338	13.759936	186.3380853
2082.9	23.810317	17.957586	31.605924	18.971946	24.879333	29.491966	46.509604	20.575118	21.925341	16.58129	13.294225	0.000678	0.000684	56.133773	28.319958	10.350298	8.271176	12.894993	13.759936	186.3905855
2084.3	23.811314	17.959585	31.604928	18.970946	24.880328	29.493735	46.506974	20.577706	21.923974	16.584554	13.292865	0.000678	0.000684	56.141502	28.318636	10.352369	8.270319	12.896649	13.759059	186.3305904
2085.7	23.811314	17.961585	31.603932	18.969947	24.880328	29.493735	46.504345	20.580295	21.922607	16.588498	13.291506	0.000678	0.000684	56.154935	28.317313	10.354872	8.269461	12.898305	13.758182	186.3155857
2087.1	23.811314	17.962585	31.60194	18.968948	24.881324	29.493735	46.499087	20.581589	21.92124	16.59047	13.290827	0.000678	0.000684	56.161652	28.319097	10.356124	8.269033	12.899133	13.757305	186.2987092
2088.4	23.812311	17.964584	31.600944	18.968948	24.881324	29.495504	46.496458	20.584178	21.92124	16.593734	13.291507	0.000678	0.000684	56.169381	28.322203	10.358195	8.269462	12.900789	13.757305	186.3737154
2089.8	23.812311	17.965584	31.600944	18.967949	24.881324	29.495504	46.496458	20.585473	21.919873	16.595706	13.289467	0.000678	0.000684	56.176098	28.317774	10.359447	8.268176	12.901617	13.756428	186.50304
2091.2	23.812311	17.966584	31.599948	18.96695	24.88232	29.495504	46.493829	20.586767	21.918506	16.597679	13.288108	0.000678	0.000684	56.182816	28.316451	10.360699	8.267319	12.902445	13.755551	186.6622542
2092.6	23.812311	17.966584	31.598952	18.96695	24.88232	29.495504	46.4912	20.586767	21.918506	16.597679	13.288788	0.000678	0.000684	56.182816	28.319558	10.360699	8.267748	12.902445	13.755551	186.785806
2094	23.812311	17.966584	31.59696	18.965951	24.88232	29.495504	46.485943	20.586767	21.917139	16.597679	13.28811	0.000678	0.000684	56.182816	28.321341	10.360699	8.26732	12.902445	13.754674	186.7914197
2095.4	23.811314	17.967584	31.593972	18.964952	24.883316	29.493735	46.478059	20.588062	21.915772	16.600332	13.288111	0.000678	0.000684	56.195241	28.326233	10.362382	8.267321	12.903274	13.753798	186.8194937
2096.8	23.811314	17.967584	31.589988	18.963953	24.884311	29.493735	46.467548	20.588062	21.914405	16.600332	13.288793	0.000678	0.000684	56.195241	28.334233	10.362382	8.267751	12.903274	13.752921	186.8456914
2098.1	23.811314	17.966584	31.587	18.963953	24.884311	29.493735	46.459666	20.586767	21.914405	16.598359	13.290835	0.000678	0.000684	56.188523	28.343558	10.361131	8.269038	12.902445	13.752921	186.8718787
2099.5	23.811314	17.966584	31.58202	18.961955	24.884311	29.493735	46.446533	20.586767	21.911672	16.598359	13.290158	0.000678	0.000684	56.188523	28.35024	10.361131	8.268612	12.902445	13.751168	186.8438184
2100.9	23.810317	17.965584	31.578036	18.961955	24.885307	29.491966	46.436028	20.585473	21.911672	16.597067	13.29288	0.000678	0.000684	56.187512	28.362681	10.360311	8.270328	12.901617	13.751168	186.828846
2102.3	23.810317	17.964584	31.574052	18.959956	24.885307	29.491966	46.425525	20.584178	21.908939	16.595095	13.291523	0.000678	0.000684	56.180793	28.366258	10.359059	8.269472	12.900789	13.749415	186.7876798
2103.7	23.810317	17.963585	31.569072	18.957958	24.886303	29.491966	46.4124	20.582884	21.906207	16.593123	13.290847	0.000678	0.000684	56.174075	28.372947	10.357807	8.269046	12.899961	13.747662	186.7202968
2105.1	23.810317	17.962585	31.566084	18.957958	24.886303	29.491966	46.404526	20.581589	21.906207	16.59115	13.292888	0.000678	0.000684	56.167358	28.382285	10.356556	8.270333	12.899133	13.747662	186.7465061
2106.5	23.810317	17.962585	31.563096	18.95596	24.887298	29.491966	46.396654	20.581589	21.903474	16.59115	13.290851	0.000678	0.000684	56.167358	28.382753	10.356556	8.269049	12.899133	13.745909	186.7820662
2107.9	23.810317	17.960585	31.5621	18.954961	24.887298	29.491966	46.39403	20.579001	21.902108	16.587206	13.289493	0.000678	0.000684	56.153923	28.38143	10.354053	8.268192	12.897477	13.745033	186.8531691
2109.2	23.810317	17.960585	31.560108	18.953962	24.887298	29.491966	46.388783	20.579001	21.900742	16.587206	13.288815	0.000678	0.000684	56.153923	28.38322	10.354053	8.267765	12.897477	13.744157	186.8456914
2110.6	23.810317	17.958586	31.55712	18.952963	24.888294	29.491966	46.380912	20.576412	21.899376	16.583262	13.288817	0.000678	0.000684	56.140489	28.388125	10.35155	8.267766	12.895821	13.743281	186.8251068
2112	23.810317	17.958586	31.554132	18.950964	24.888294	29.491966	46.373043	20.576412	21.896645	16.583262	13.286781	0.000678	0.000684	56.140489	28.388593	10.35155	8.266483	12.895821	13.741529	186.8251068
2113.4	23.810317	17.957586	31.551144	18.949965	24.88929	29.491966	46.365176	20.575118	21.895279	16.58129	13.286784	0.000678	0.000684	56.133773	28.393499	10.350298	8.266485	12.894993	13.740653	186.8812357
2114.8	23.810317	17.956586	31.549152	18.948966	24.88929	29.491966	46.359931	20.573824	21.893914	16.579319	13.286106	0.000678	0.000684	56.127056	28.395291	10.349047	8.266057	12.894165	13.739777	186.9784927
2116.2	23.810317	17.955586	31.548156	18.947967	24.890286	29.491966	46.357309	20.57253	21.892548	16.577347	13.284748	0.000678	0.000684	56.12034	28.393968	10.347796	8.265201	12.893338	13.738901	187.0140167
2117.6	23.810317	17.954586	31.548156	18.945969	24.890286	29.491966	46.357309	20.571236	21.889817	16.575375	13.280672	0.000678	0.000684	56.113625	28.385091	10.346545	8.262631	12.89251	13.737149	186.9747554
2119	23.810317	17.954586	31.548156	18.94497	24.891281	29.491966	46.357309	20.571236	21.888452	16.575375	13.278634	0.000678	0.000684	56.113625	28.380652	10.346545	8.261347	12.89251	13.736274	186.9130376
2120.3	23.80932	17.953587	31.548156	18.943971	24.891281	29.490198	46.357309	20.569943	21.887087	16.574084	13.276596	0.000678	0.000684	56.112612	28.376214	10.345725	8.260062	12.891682	13.735398	186.8176199
2121.7	23.80932	17.951587	31.54716	18.942972	24.892277	29.490198	46.354687	20.567355	21.885722	16.570141	13.275238	0.000678	0.000684	56.099181	28.374891	10.343223	8.259206	12.890027	13.734522	186.7165488
2123.1	23.808323	17.950587	31.546164	18.941973	24.892277	29.488429	46.352065	20.566062	21.884357	16.56885	13.273881	0.000678	0.000684	56.098167	28.373567	10.342404	8.25835	12.889199	13.733647	186.6341688
2124.5	23.808323	17.950587	31.544172	18.940973	24.892277	29.488429	46.346822	20.566062	21.882992	16.56885	13.273204	0.000678	0.000684	56.098167	28.375357	10.342404	8.257923	12.889199	13.732771	186.5723611
2125.9	23.807326	17.949587	31.544172	18.939974	24.893273	29.48666	46.346822	20.564768	21.881627	16.567559	13.271166	0.000678	0.000684	56.097154	28.370919	10.341585	8.256639	12.888372	13.731896	186.5348934
2127.3	23.806329	17.948588	31.54218	18.938975	24.893273	29.484892	46.341579	20.563475	21.880262	16.566269	13.270489	0.000678	0.000684	56.09614	28.372709	10.340766	8.256212	12.887545	13.73102	186.557372
2128.7	23.805332	17.946588	31.540188	18.937976	24.894268	29.483123	46.336337	20.560888	21.878897	16.563007	13.269812	0.000678	0.000684	56.088411	28.3745	10.338696	8.255785	12.88589	13.730145	186.6004539
2130	23.804335	17.946588	31.538196	18.936977	24.894268	29.481355	46.331095	20.560888	21.877532	16.563687	13.269136	0.000678	0.000684	56.094113	28.376291	10.339128	8.255359	12.88589	13.72927	186.5742294
2131.4	23.803338	17.944588	31.536204	18.934979	24.895264	29.479587	46.325854	20.558302	21.874803	16.560426	13.266421	0.000678	0.000684	56.086384	28.373643	10.337058	8.253648	12.884235	13.727519	186.5629911
2132.8	23.802341	17.943589	31.534212	18.932981	24.895264	29.477819	46.320613	20.557009	21.872074	16.559135	13.263708	0.000678	0.000684	56.08537	28.370994	10.336239	8.251937	12.883408	13.725769	186.5217773
2134.2	23.801344	17.942589	31.53222	18.931982	24.895264	29.476051	46.315373	20.555715	21.87071	16.557845	13.263031	0.000678	0.000684	56.084356	28.372786	10.33542	8.251511	12.882581	13.724894	186.4974196
2135.6	23.801344	17.941589	31.529232	18.930982	24.89626	29.476051	46.307514	20.554423	21.869346	16.555874	13.263036	0.000678	0.000684	56.07764	28.377693	10.33417	8.251513	12.881754	13.724019	186.4561876
2137	23.800347	17.940589	31.52724	18.929983	24.89626	29.474283	46.302275	20.55313	21.867982	16.554584	13.262359	0.000678	0.000684	56.076626	28.379485	10.333351	8.251087	12.880927	13.723144	186.4393213
2138.4	23.800347	17.939589	31.526244	18.928984	24.897255	29.474283	46.299656	20.551837	21.866618	16.552613	13.261003	0.000678	0.000684	56.06991	28.37816	10.3321	8.250232	12.8801	13.722269	186.4524413
2139.8	23.800347	17.93859	31.523256	18.926986	24.897255	29.474283	46.291799	20.550544	21.86389	16.550643	13.25897	0.000678	0.000684	56.063194	28.378628	10.33085	8.248951	12.879273	13.720519	186.4936673
2141.1	23.79935	17.93759	31.521264	18.925987	24.897255	29.472515	46.286561	20.549252	21.862526	16.549353	13.258294	0.000678	0.000684	56.062179	28.38042	10.330031	8.248525	12.878446	13.719644	186.5367616
2142.5	23.79935	17.93659	31.519272	18.923989	24.898251	29.472515	46.281324	20.547959	21.859798	16.547382	13.255582	0.000678	0.000684	56.055463	28.377771	10.328781	8.246815	12.877619	13.717895	186.5330176
2143.9	23.79935	17.93559	31.51728	18.92299	24.898251	29.472515	46.276088	20.546666	21.858435	16.545412	13.254906	0.000678	0.000684	56.048748	28.379563	10.327531	8.246389	12.876792	13.71702	186.5948354
2145.3	23.79935	17.93559	31.514292	18.921991	24.899247	29.472515	46.268235	20.546666	21.857071	16.545412	13.254911	0.000678	0.000684	56.048748	28.384474	10.327531	8.246392	12.876792	13.716146	186.6416533
2146.7	23.79935	17.93459	31.513296	18.920991	24.899247	29.472515	46.265617	20.545374	21.855708	16.543442	13.253555	0.000678	0.000684	56.042032	28.383149	10.326281	8.245537	12.875966	13.715271	186.6322936
2148.1	23.798353	17.933591	31.511304	18.919992	24.900242	29.470747	46.260382	20.544082	21.854344	16.542152	13.25288	0.000678	0.000684	56.041017	28.384942	10.325462	8.245111	12.875139	13.714397	186.6173087
2149.5	23.798353	17.932591	31.510308	18.917994	24.900242	29.470747	46.257765	20.542789	21.851617	16.540182	13.249488	0.000678	0.000684	56.034302	28.379173	10.324212	8.242973	12.874312	13.712648	186.6435285
2150.9	23.798353	17.932591	31.508316	18.916995	24.900242	29.470747	46.252531	20.542789	21.850254	16.540182	13.248813	0.000678	0.000684	56.034302	28.380966	10.324212	8.242547	12.874312	13.711774	186.6229265
2152.2	23.798353	17.932591	31.50732	18.915996	24.901238	29.470747	46.249914	20.542789	21.848891	16.540182	13.247457	0.000678	0.000684	56.034302	28.379641	10.324212	8.241693	12.874312	13.7109	186.5686102
2153.6	23.798353	17.931591	31.505328	18.913998	24.901238	29.470747	46.244681	20.541497	21.846165	16.538212	13.244746	0.000678	0.000684	56.027587	28.37699	10.322962	8.239984	12.873486	13.709151	186.5273979
2155	23.798353	17.931591	31.503336	18.913998	24.901238	29.470747	46.239448	20.541497	21.846165	16.538212	13.246107	0.000678	0.000684	56.027587	28.383228	10.322962	8.240842	12.873486	13.709151	186.4861781
2156.4	23.798353	17.930591	31.50234	18.912	24.902234	29.470747	46.236832	20.540205	21.843439	16.536242	13.242716	0.000678	0.000684	56.020872	28.377458	10.321712	8.238704	12.872659	13.707403	186.4805492
2157.8	23.798353	17.930591	31.501344	18.911	24.902234	29.470747	46.234216	20.540205	21.842077	16.536242	13.241361	0.000678	0.000684	56.020872	28.376132	10.321712	8.23785	12.872659	13.706529	186.4018318
2159.2	23.798353	17.929591	31.501344	18.909002	24.902234	29.470747	46.234216	20.538913	21.839351	16.534273	13.23729	0.000678	0.000684	56.014158	28.367244	10.320462	8.235284	12.871833	13.704781	186.3662143
2160.6	23.797356	17.929591	31.500348	18.908003	24.90323	29.46898	46.2316	20.538913	21.837989	16.534953	13.235935	0.000678	0.000684	56.019857	28.365918	10.320894	8.234429	12.871833	13.703907	186.3812079
2161.9	23.797356	17.928592	31.499352	18.907004	24.90323	29.46898	46.228984	20.537621	21.836626	16.532983	13.23458	0.000678	0.000684	56.013142	28.364592	10.319644	8.233575	12.871006	13.703033	186.4430666
2163.3	23.797356	17.928592	31.496364	18.905006	24.90323	29.46898	46.221138	20.537621	21.833902	16.532983	13.232551	0.000678	0.000684	56.013142	28.365058	10.319644	8.232296	12.871006	13.701286	186.5255221
2164.7	23.796359	17.928592	31.494372	18.904007	24.904225	29.467212	46.215908	20.537621	21.832539	16.533663	13.231876	0.000678	0.000684	56.018841	28.366851	10.320076	8.231871	12.871006	13.700412	186.6173087
2166.1	23.796359	17.927592	31.493376	18.903008	24.904225	29.467212	46.213293	20.536329	21.831177	16.531694	13.230522	0.000678	0.000684	56.012126	28.365525	10.318826	8.231017	12.87018	13.699539	186.7296532
2167.5	23.795362	17.927592	31.491384	18.90101	24.905221	29.465445	46.208063	20.536329	21.828453	16.532374	13.227813	0.000678	0.000684	56.017826	28.362872	10.319258	8.22931	12.87018	13.697792	186.7034428
2168.9	23.795362	17.927592	31.488396	18.90001	24.905221	29.465445	46.200219	20.536329	21.827091	16.532374	13.227819	0.000678	0.000684	56.017826	28.367785	10.319258	8.229314	12.87018	13.696918	186.6135652
2170.3	23.794365	17.926592	31.486404	18.899011	24.905221	29.463677	46.194991	20.535037	21.825729	16.531085	13.227145	0.000678	0.000684	56.01681	28.369578	10.318439	8.228889	12.869353	13.696045	186.5367616
2171.7	23.794365	17.926592	31.484412	18.897013	24.906217	29.463677	46.189763	20.535037	21.823006	16.531085	13.224437	0.000678	0.000684	56.01681	28.366925	10.318439	8.227182	12.869353	13.694298	186.5292737
2173.1	23.794365	17.926592	31.481424	18.896014	24.906217	29.463677	46.181923	20.535037	21.821644	16.531085	13.224444	0.000678	0.000684	56.01681	28.371839	10.318439	8.227186	12.869353	13.693425	186.4917984
2174.4	23.794365	17.925592	31.479432	18.895015	24.906217	29.463677	46.176696	20.533745	21.820283	16.529115	13.22377	0.000678	0.000684	56.010095	28.373633	10.31719	8.226761	12.868527	13.692552	186.4636851
2175.8	23.794365	17.925592	31.476444	18.894016	24.906217	29.463677	46.168857	20.533745	21.818921	16.529115	13.223777	0.000678	0.000684	56.010095	28.378549	10.31719	8.226766	12.868527	13.691679	186.3962086
2177.2	23.794365	17.925592	31.475448	18.893017	24.907212	29.463677	46.166245	20.533745	21.81756	16.529115	13.222423	0.000678	0.000684	56.010095	28.377222	10.31719	8.225912	12.868527	13.690805	186.3980859
2178.6	23.794365	17.925592	31.473456	18.892018	24.907212	29.463677	46.16102	20.533745	21.816199	16.529115	13.221749	0.000678	0.000684	56.010095	28.379017	10.31719	8.225488	12.868527	13.689932	186.4655616
2180	23.794365	17.925592	31.473456	18.890019	24.908208	29.463677	46.16102	20.533745	21.813476	16.529115	13.217681	0.000678	0.000684	56.010095	28.37012	10.31719	8.222923	12.868527	13.688186	186.5217773
2181.4	23.794365	17.924592	31.47246	18.88902	24.908208	29.463677	46.158407	20.532453	21.812115	16.527146	13.216328	0.000678	0.000684	56.00338	28.368793	10.31594	8.22207	12.867701	13.687313	186.6191838
2182.8	23.794365	17.925592	31.471464	18.888021	24.908208	29.463677	46.155795	20.533745	21.810754	16.529115	13.214974	0.000678	0.000684	56.010095	28.367466	10.31719	8.221217	12.868527	13.686441	186.6884694
2184.1	23.794365	17.925592	31.469472	18.887022	24.909204	29.463677	46.150571	20.533745	21.809393	16.529115	13.214301	0.000678	0.000684	56.010095	28.36926	10.31719	8.220793	12.868527	13.685568	186.6173087
2185.5	23.794365	17.924592	31.46748	18.886023	24.909204	29.463677	46.145348	20.532453	21.808032	16.527146	13.213628	0.000678	0.000684	56.00338	28.371055	10.31594	8.220369	12.867701	13.684695	186.4861781
2186.9	23.795362	17.924592	31.466484	18.884025	24.909204	29.465445	46.142736	20.532453	21.805311	16.526466	13.210241	0.000678	0.000684	55.997681	28.365279	10.315508	8.218234	12.867701	13.68295	186.3830851
2188.3	23.795362	17.924592	31.465488	18.883026	24.9102	29.465445	46.140125	20.532453	21.80395	16.526466	13.208888	0.000678	0.000684	55.997681	28.363951	10.315508	8.217381	12.867701	13.682077	186.3024574
2189.7	23.795362	17.924592	31.463496	18.882027	24.9102	29.465445	46.134903	20.532453	21.802589	16.526466	13.208216	0.000678	0.000684	55.997681	28.365746	10.315508	8.216957	12.867701	13.681205	186.2987092
2191.1	23.795362	17.924592	31.4625	18.880028	24.9102	29.465445	46.132291	20.532453	21.799868	16.526466	13.204829	0.000678	0.000684	55.997681	28.359969	10.315508	8.214822	12.867701	13.67946	186.3418394
2192.5	23.795362	17.924592	31.4625	18.880028	24.9102	29.465445	46.132291	20.532453	21.799868	16.526466	13.204829	0.000678	0.000684	55.997681	28.359969	10.315508	8.214822	12.867701	13.67946	186.3718382
2193.9	23.795362	17.924592	31.461504	18.87803	24.911195	29.465445	46.129681	20.532453	21.797148	16.526466	13.201443	0.000678	0.000684	55.997681	28.354192	10.315508	8.212688	12.867701	13.677715	186.3062123
2195.2	23.795362	17.924592	31.461504	18.877031	24.911195	29.465445	46.129681	20.532453	21.795787	16.526466	13.19941	0.000678	0.000684	55.997681	28.349743	10.315508	8.211407	12.867701	13.676842	186.2574419
2196.6	23.796359	17.924592	31.461504	18.877031	24.912191	29.467212	46.129681	20.532453	21.795787	16.525785	13.19941	0.000678	0.000684	55.991983	28.349743	10.315077	8.211407	12.867701	13.676842	186.3268354
2198	23.796359	17.924592	31.460508	18.875033	24.912191	29.467212	46.12707	20.532453	21.793067	16.525785	13.196025	0.000678	0.000684	55.991983	28.343966	10.315077	8.209273	12.867701	13.675098	186.4336987
2199.4	23.796359	17.924592	31.459512	18.875033	24.912191	29.467212	46.124459	20.532453	21.793067	16.525785	13.196705	0.000678	0.000684	55.991983	28.347087	10.315077	8.209702	12.867701	13.675098	186.4336987
2200.8	23.797356	17.925592	31.459512	18.874034	24.913187	29.46898	46.124459	20.533745	21.791707	16.527074	13.194673	0.000678	0.000684	55.993	28.342638	10.315895	8.20842	12.868527	13.674226	186.3943323
2202.2	23.797356	17.925592	31.458516	18.873035	24.913187	29.46898	46.121849	20.533745	21.790347	16.527074	13.19332	0.000678	0.000684	55.993	28.34131	10.315895	8.207568	12.868527	13.673354	186.369961
2203.6	23.797356	17.925592	31.45752	18.872036	24.914182	29.46898	46.119238	20.533745	21.788987	16.527074	13.191968	0.000678	0.000684	55.993	28.339982	10.315895	8.206716	12.868527	13.672482	186.4168312
2205	23.797356	17.926592	31.455528	18.871036	24.914182	29.46898	46.114018	20.535037	21.787628	16.529044	13.191296	0.000678	0.000684	55.999713	28.341774	10.317144	8.206292	12.869353	13.67161	186.4655616
2206.3	23.796359	17.926592	31.453536	18.870037	24.914182	29.467212	46.108798	20.535037	21.786268	16.529724	13.190624	0.000678	0.000684	56.005412	28.343568	10.317576	8.205869	12.869353	13.670738	186.4599397
2207.7	23.796359	17.926592	31.451544	18.869038	24.915178	29.467212	46.103579	20.535037	21.784908	16.529724	13.189953	0.000678	0.000684	56.005412	28.345361	10.317576	8.205445	12.869353	13.669866	186.5405132
2209.1	23.796359	17.927592	31.450548	18.868039	24.915178	29.467212	46.100969	20.536329	21.783549	16.531694	13.188601	0.000678	0.000684	56.012126	28.344033	10.318826	8.204593	12.87018	13.668994	186.6266758
2210.5	23.796359	17.927592	31.449552	18.868039	24.915178	29.467212	46.09836	20.536329	21.783549	16.531694	13.189281	0.000678	0.000684	56.012126	28.347155	10.318826	8.205022	12.87018	13.668994	186.6622542
2211.9	23.795362	17.927592	31.448556	18.86704	24.916174	29.465445	46.095751	20.536329	21.782189	16.532374	13.187929	0.000678	0.000684	56.017826	28.345826	10.319258	8.20417	12.87018	13.668122	186.6528951
2213.3	23.795362	17.928592	31.44756	18.866041	24.916174	29.465445	46.093142	20.537621	21.78083	16.534344	13.186577	0.000678	0.000684	56.024541	28.344498	10.320507	8.203318	12.871006	13.66725	186.6360363
2214.7	23.795362	17.928592	31.446564	18.865042	24.917169	29.465445	46.090533	20.537621	21.779471	16.534344	13.185225	0.000678	0.000684	56.024541	28.343169	10.320507	8.202466	12.871006	13.666379	186.6884694
2216.1	23.795362	17.928592	31.445568	18.865042	24.917169	29.465445	46.087924	20.537621	21.779471	16.534344	13.185906	0.000678	0.000684	56.024541	28.346292	10.320507	8.202895	12.871006	13.666379	186.7408833
2217.4	23.794365	17.928592	31.443576	18.864043	24.918165	29.463677	46.082707	20.537621	21.778111	16.535024	13.185234	0.000678	0.000684	56.030241	28.348086	10.320939	8.202471	12.871006	13.665507	186.686595
2218.8	23.794365	17.928592	31.440588	18.863044	24.918165	29.463677	46.074882	20.537621	21.776752	16.535024	13.185243	0.000678	0.000684	56.030241	28.353003	10.320939	8.202477	12.871006	13.664635	186.6622542
2220.2	23.794365	17.928592	31.438596	18.862045	24.918165	29.463677	46.069666	20.537621	21.775393	16.535024	13.184572	0.000678	0.000684	56.030241	28.354798	10.320939	8.202054	12.871006	13.663764	186.5592469
2221.6	23.794365	17.928592	31.438596	18.861045	24.919161	29.463677	46.069666	20.537621	21.774034	16.535024	13.18254	0.000678	0.000684	56.030241	28.350346	10.320939	8.200773	12.871006	13.662892	186.5311418
2223	23.794365	17.928592	31.436604	18.860046	24.919161	29.463677	46.06445	20.537621	21.772675	16.535024	13.181869	0.000678	0.000684	56.030241	28.352141	10.320939	8.20035	12.871006	13.662021	186.4618086
2224.4	23.793368	17.927592	31.434612	18.859047	24.920157	29.46191	46.059236	20.536329	21.771316	16.533735	13.181198	0.000678	0.000684	56.029226	28.353936	10.320121	8.199928	12.87018	13.66115	186.4243233
2225.8	23.793368	17.928592	31.431624	18.859047	24.920157	29.46191	46.051414	20.537621	21.771316	16.535704	13.183239	0.000678	0.000684	56.035942	28.363309	10.321371	8.201214	12.871006	13.66115	186.4280761
2227.1	23.793368	17.927592	31.429632	18.858048	24.921152	29.46191	46.0462	20.536329	21.769957	16.533735	13.182568	0.000678	0.000684	56.029226	28.365105	10.320121	8.200791	12.87018	13.660278	186.3868396
2228.5	23.792371	17.927592	31.42764	18.857049	24.921152	29.460143	46.040987	20.536329	21.768599	16.534415	13.181898	0.000678	0.000684	56.034926	28.366901	10.320553	8.200368	12.87018	13.659407	186.3118375
2229.9	23.792371	17.927592	31.425648	18.85605	24.921152	29.460143	46.035775	20.536329	21.76724	16.534415	13.181227	0.000678	0.000684	56.034926	28.368698	10.320553	8.199945	12.87018	13.658536	186.3137078
2231.3	23.792371	17.927592	31.423656	18.855051	24.922148	29.460143	46.030563	20.536329	21.765881	16.534415	13.180556	0.000678	0.000684	56.034926	28.370495	10.320553	8.199523	12.87018	13.657664	186.2987092
2232.7	23.791374	17.927592	31.420668	18.854052	24.922148	29.458376	46.022745	20.536329	21.764523	16.535095	13.180566	0.000678	0.000684	56.040628	28.375418	10.320984	8.199529	12.87018	13.656793	186.2855803
2234.1	23.791374	17.927592	31.418676	18.852054	24.923144	29.458376	46.017535	20.536329	21.761806	16.535095	13.177864	0.000678	0.000684	56.040628	28.37276	10.320984	8.197826	12.87018	13.655051	186.2630685
2235.5	23.791374	17.926592	31.416684	18.852054	24.923144	29.458376	46.012324	20.535037	21.761806	16.533126	13.179225	0.000678	0.000684	56.033911	28.379014	10.319735	8.198684	12.869353	13.655051	186.2818246
2236.9	23.791374	17.926592	31.413696	18.851055	24.924139	29.458376	46.00451	20.535037	21.760448	16.533126	13.179235	0.000678	0.000684	56.033911	28.383939	10.319735	8.19869	12.869353	13.65418	186.3155857
2238.2	23.792371	17.926592	31.411704	18.850055	24.924139	29.460143	45.999301	20.535037	21.75909	16.532446	13.178564	0.000678	0.000684	56.02821	28.385738	10.319303	8.198267	12.869353	13.653309	186.3793384
2239.6	23.792371	17.926592	31.408716	18.850055	24.924139	29.460143	45.991488	20.535037	21.75909	16.532446	13.180605	0.000678	0.000684	56.02821	28.395123	10.319303	8.199554	12.869353	13.653309	186.4655616
2241	23.792371	17.926592	31.405728	18.848057	24.925135	29.460143	45.983677	20.535037	21.756374	16.532446	13.178585	0.000678	0.000684	56.02821	28.395594	10.319303	8.19828	12.869353	13.651567	186.504909
2242.4	23.792371	17.926592	31.40274	18.847058	24.925135	29.460143	45.975866	20.535037	21.755016	16.532446	13.178595	0.000678	0.000684	56.02821	28.400523	10.319303	8.198287	12.869353	13.650697	186.4243233
2243.8	23.792371	17.926592	31.400748	18.846059	24.926131	29.460143	45.97066	20.535037	21.753658	16.532446	13.177925	0.000678	0.000684	56.02821	28.402324	10.319303	8.197864	12.869353	13.649826	186.3718382
2245.2	23.793368	17.926592	31.399752	18.84506	24.926131	29.46191	45.968057	20.535037	21.7523	16.531765	13.176574	0.000678	0.000684	56.02251	28.400994	10.318871	8.197013	12.869353	13.648955	186.3737154
2246.6	23.793368	17.925592	31.398756	18.844061	24.926131	29.46191	45.965455	20.533745	21.750942	16.529796	13.175224	0.000678	0.000684	56.015794	28.399665	10.317621	8.196162	12.868527	13.648085	186.4449431
2247.9	23.794365	17.926592	31.39776	18.843062	24.927126	29.463677	45.962852	20.535037	21.749584	16.531085	13.173874	0.000678	0.000684	56.01681	28.398336	10.318439	8.195311	12.869353	13.647214	186.5629911
2249.3	23.796359	17.926592	31.395768	18.842063	24.927126	29.467212	45.957647	20.535037	21.748227	16.529724	13.173204	0.000678	0.000684	56.005412	28.400136	10.317576	8.194889	12.869353	13.646343	186.6678714
2250.7	23.797356	17.928592	31.394772	18.841063	24.928122	29.46898	45.955045	20.537621	21.746869	16.532983	13.171854	0.000678	0.000684	56.013142	28.398807	10.319644	8.194038	12.871006	13.645473	186.6304185
2252.1	23.798353	17.929591	31.393776	18.840064	24.928122	29.470747	45.952443	20.538913	21.745512	16.534273	13.170504	0.000678	0.000684	56.014158	28.397477	10.320462	8.193187	12.871833	13.644602	186.591093
2253.5	23.800347	17.932591	31.391784	18.840064	24.929118	29.474283	45.947239	20.542789	21.745512	16.538822	13.171865	0.000678	0.000684	56.022903	28.403738	10.323349	8.194045	12.874312	13.644602	186.5330176
2254.9	23.801344	17.933591	31.389792	18.839065	24.929118	29.476051	45.942035	20.544082	21.744154	16.540111	13.171195	0.000678	0.000684	56.023919	28.40554	10.324167	8.193623	12.875139	13.643732	186.5105371
2256.3	23.803338	17.93659	31.3878	18.839065	24.930114	29.479587	45.936832	20.547959	21.744154	16.544661	13.172556	0.000678	0.000684	56.032663	28.411802	10.327054	8.19448	12.877619	13.643732	186.4336987
2257.7	23.805332	17.93859	31.385808	18.838066	24.930114	29.483123	45.93163	20.550544	21.742797	16.547241	13.171887	0.000678	0.000684	56.034693	28.413605	10.328691	8.194059	12.879273	13.642862	186.3718382
2259	23.807326	17.942589	31.384812	18.838066	24.930114	29.48666	45.929029	20.555715	21.742797	16.553763	13.172567	0.000678	0.000684	56.05015	28.416737	10.33283	8.194487	12.882581	13.642862	186.3343378
2260.4	23.80932	17.946588	31.383816	18.838066	24.931109	29.490198	45.926428	20.560888	21.742797	16.560285	13.173247	0.000678	0.000684	56.065607	28.419869	10.336969	8.194916	12.88589	13.642862	186.2968313
2261.8	23.812311	17.951587	31.381824	18.838066	24.931109	29.495504	45.921227	20.567355	21.742797	16.5681	13.174608	0.000678	0.000684	56.082077	28.426135	10.341928	8.195774	12.890027	13.642862	186.2630685
2263.2	23.814305	17.957586	31.379832	18.837067	24.932105	29.499042	45.916026	20.575118	21.74144	16.578569	13.173939	0.000678	0.000684	56.110961	28.427939	10.348572	8.195352	12.894993	13.641991	186.2630685
2264.6	23.818293	17.964584	31.379832	18.837067	24.932105	29.50612	45.916026	20.584178	21.74144	16.589652	13.173939	0.000678	0.000684	56.135156	28.427939	10.355605	8.195352	12.900789	13.641991	186.3512115
2266	23.820287	17.972583	31.378836	18.838066	24.932105	29.509659	45.913426	20.594537	21.742797	16.604072	13.176649	0.000678	0.000684	56.177471	28.435536	10.364756	8.19706	12.907416	13.642862	186.4261997
2267.4	23.823278	17.980581	31.376844	18.839065	24.933101	29.514969	45.908226	20.6049	21.744154	16.617816	13.18004	0.000678	0.000684	56.214085	28.446268	10.373479	8.199197	12.914046	13.643732	186.4355751
2268.8	23.825272	17.989579	31.375848	18.840064	24.933101	29.518509	45.905626	20.616564	21.745512	16.63422	13.18275	0.000678	0.000684	56.263126	28.453868	10.383889	8.200906	12.921508	13.644602	186.3062123
2270.1	23.826269	17.997578	31.373856	18.841063	24.934096	29.520279	45.900427	20.626937	21.746869	16.649335	13.186141	0.000678	0.000684	56.311167	28.464604	10.393483	8.203043	12.928144	13.645473	186.2499443
2271.5	23.828263	18.005576	31.37286	18.842063	24.934096	29.52382	45.897827	20.637315	21.748227	16.663774	13.188852	0.000678	0.000684	56.353503	28.472206	10.402647	8.204752	12.934784	13.646343	186.2405614
2272.9	23.828263	18.012575	31.371864	18.843062	24.934096	29.52382	45.895228	20.646399	21.749584	16.677603	13.191563	0.000678	0.000684	56.400555	28.479809	10.411424	8.20646	12.940596	13.647214	186.2780766
2274.3	23.82926	18.019573	31.369872	18.84506	24.935092	29.52559	45.89003	20.655486	21.7523	16.690755	13.196985	0.000678	0.000684	56.441899	28.495017	10.419773	8.209878	12.94641	13.648955	186.3005795
2275.7	23.82926	18.024572	31.369872	18.84506	24.935092	29.52559	45.89003	20.66198	21.7523	16.700637	13.196985	0.000678	0.000684	56.475521	28.495017	10.426045	8.209878	12.950565	13.648955	186.3324608
2277.1	23.830257	18.028572	31.370868	18.846059	24.935092	29.527361	45.892629	20.667176	21.753658	16.707864	13.198335	0.000678	0.000684	56.4967	28.496346	10.430633	8.210729	12.95389	13.649826	186.4299535
2278.5	23.830257	18.032571	31.371864	18.847058	24.936088	29.527361	45.895228	20.672373	21.755016	16.715773	13.199685	0.000678	0.000684	56.523604	28.497674	10.435653	8.21158	12.957215	13.650697	186.5348934
2279.9	23.830257	18.03557	31.371864	18.847058	24.936088	29.527361	45.895228	20.676271	21.755016	16.721705	13.199685	0.000678	0.000684	56.543785	28.497674	10.439418	8.21158	12.959709	13.650697	186.6248016
2281.2	23.830257	18.03857	31.37286	18.848057	24.937083	29.527361	45.897827	20.68017	21.756374	16.727638	13.201036	0.000678	0.000684	56.563968	28.499003	10.443184	8.212431	12.962204	13.651567	186.6528951
2282.6	23.830257	18.039569	31.37286	18.849056	24.937083	29.527361	45.897827	20.68147	21.757732	16.729615	13.203067	0.000678	0.000684	56.570696	28.50347	10.44444	8.213711	12.963036	13.652438	186.6903438
2284	23.830257	18.041569	31.37286	18.849056	24.937083	29.527361	45.897827	20.68407	21.757732	16.733571	13.203067	0.000678	0.000684	56.584153	28.50347	10.446951	8.213711	12.9647	13.652438	186.6304185
2285.4	23.830257	18.041569	31.37286	18.850055	24.937083	29.527361	45.897827	20.68407	21.75909	16.733571	13.205098	0.000678	0.000684	56.584153	28.507937	10.446951	8.214992	12.9647	13.653309	186.5611152
2286.8	23.830257	18.042569	31.371864	18.849056	24.938079	29.527361	45.895228	20.68537	21.757732	16.735549	13.203747	0.000678	0.000684	56.590882	28.506608	10.448207	8.21414	12.965531	13.652438	186.5292737
2288.2	23.830257	18.041569	31.371864	18.850055	24.938079	29.527361	45.895228	20.68407	21.75909	16.733571	13.205778	0.000678	0.000684	56.584153	28.511075	10.446951	8.21542	12.9647	13.653309	186.5105371
2289.6	23.830257	18.041569	31.371864	18.850055	24.939075	29.527361	45.895228	20.68407	21.75909	16.733571	13.205778	0.000678	0.000684	56.584153	28.511075	10.446951	8.21542	12.9647	13.653309	186.5273979
2290.9	23.830257	18.040569	31.371864	18.849056	24.939075	29.527361	45.895228	20.68277	21.757732	16.731593	13.203747	0.000678	0.000684	56.577424	28.506608	10.445695	8.21414	12.963868	13.652438	186.5273979
2292.3	23.830257	18.03857	31.370868	18.849056	24.939075	29.527361	45.892629	20.68017	21.757732	16.727638	13.204427	0.000678	0.000684	56.563968	28.509747	10.443184	8.214569	12.962204	13.652438	186.5273979
2293.7	23.830257	18.03657	31.368876	18.848057	24.940071	29.527361	45.887431	20.677571	21.756374	16.723682	13.203757	0.000678	0.000684	56.550512	28.511557	10.440674	8.214147	12.960541	13.651567	186.5554961
2295.1	23.830257	18.03557	31.36788	18.847058	24.940071	29.527361	45.884832	20.676271	21.755016	16.721705	13.202407	0.000678	0.000684	56.543785	28.510229	10.439418	8.213295	12.959709	13.650697	186.6959603
2296.5	23.830257	18.032571	31.365888	18.847058	24.941066	29.527361	45.879635	20.672373	21.755016	16.715773	13.203767	0.000678	0.000684	56.523604	28.516508	10.435653	8.214153	12.957215	13.650697	186.7764516
2297.9	23.830257	18.030571	31.363896	18.846059	24.941066	29.527361	45.874438	20.669774	21.753658	16.711818	13.203097	0.000678	0.000684	56.510152	28.518319	10.433143	8.213731	12.955552	13.649826	186.8363321
2299.3	23.830257	18.028572	31.361904	18.84506	24.941066	29.527361	45.869242	20.667176	21.7523	16.707864	13.202427	0.000678	0.000684	56.4967	28.520131	10.430633	8.213308	12.95389	13.648955	186.8400714
2300.7	23.830257	18.025572	31.360908	18.843062	24.942062	29.527361	45.866644	20.663278	21.749584	16.701934	13.199046	0.000678	0.000684	56.476524	28.514333	10.426868	8.211177	12.951396	13.647214	186.7932935
2302	23.830257	18.022573	31.360908	18.843062	24.942062	29.527361	45.866644	20.659382	21.749584	16.696004	13.199046	0.000678	0.000684	56.456351	28.514333	10.423104	8.211177	12.948903	13.647214	186.7539873
2303.4	23.830257	18.019573	31.359912	18.841063	24.943058	29.527361	45.864046	20.655486	21.746869	16.690074	13.195666	0.000678	0.000684	56.43618	28.508536	10.419341	8.209047	12.94641	13.645473	186.7184233
2304.8	23.82926	18.016574	31.358916	18.840064	24.943058	29.52559	45.861448	20.651591	21.745512	16.684826	13.194316	0.000678	0.000684	56.421728	28.507207	10.416009	8.208196	12.943918	13.644602	186.7128075
2306.2	23.82926	18.013575	31.35792	18.838066	24.943058	29.52559	45.858851	20.647697	21.742797	16.678898	13.190936	0.000678	0.000684	56.40156	28.501409	10.412247	8.206065	12.941427	13.642862	186.6847206
2307.6	23.828263	18.010575	31.35792	18.837067	24.944053	29.52382	45.858851	20.643803	21.74144	16.673651	13.188906	0.000678	0.000684	56.38711	28.49694	10.408916	8.204786	12.938935	13.641991	186.6940859
2309	23.827266	18.007576	31.356924	18.836068	24.944053	29.522049	45.856254	20.63991	21.740083	16.668405	13.187556	0.000678	0.000684	56.37266	28.495611	10.405587	8.203935	12.936444	13.641121	186.6603798
2310.4	23.827266	18.003577	31.356924	18.83407	24.944053	29.522049	45.856254	20.63472	21.737368	16.660504	13.183496	0.000678	0.000684	56.345775	28.486674	10.400572	8.201376	12.933124	13.639381	186.6847206
2311.8	23.827266	18.000577	31.35792	18.833071	24.945049	29.522049	45.858851	20.630828	21.736011	16.654579	13.180786	0.000678	0.000684	56.325614	28.479067	10.396811	8.199668	12.930634	13.638511	186.7502467
2313.1	23.826269	17.998578	31.35792	18.832072	24.945049	29.520279	45.858851	20.628234	21.734655	16.65131	13.178757	0.000678	0.000684	56.317887	28.474599	10.394736	8.198389	12.928974	13.637641	186.7783187
2314.5	23.826269	17.995578	31.35792	18.830073	24.946045	29.520279	45.858851	20.624343	21.731941	16.645386	13.174697	0.000678	0.000684	56.297728	28.465663	10.390976	8.19583	12.926485	13.635901	186.7932935
2315.9	23.825272	17.992579	31.356924	18.829074	24.946045	29.518509	45.856254	20.620453	21.730584	16.640143	13.173348	0.000678	0.000684	56.283282	28.464334	10.387648	8.19498	12.923996	13.635031	186.6566379
2317.3	23.824275	17.990579	31.356924	18.828075	24.946045	29.516739	45.856254	20.617861	21.729228	16.636874	13.171319	0.000678	0.000684	56.275555	28.459866	10.385574	8.193701	12.922337	13.634161	186.5536279
2318.7	23.823278	17.98758	31.35792	18.827076	24.94704	29.514969	45.858851	20.613972	21.727871	16.631633	13.168609	0.000678	0.000684	56.261108	28.452262	10.382247	8.191993	12.919849	13.633291	186.5199015
2320.1	23.822281	17.98558	31.358916	18.825078	24.94704	29.513199	45.861448	20.611379	21.725159	16.628365	13.163871	0.000678	0.000684	56.253381	28.440192	10.380174	8.189006	12.918191	13.631552	186.5180258
2321.5	23.822281	17.982581	31.358916	18.824079	24.94704	29.513199	45.861448	20.607492	21.723802	16.622444	13.161841	0.000678	0.000684	56.233227	28.435725	10.376416	8.187727	12.915704	13.630682	186.5273979
2322.9	23.821284	17.980581	31.358916	18.82308	24.948036	29.511429	45.861448	20.6049	21.722446	16.619177	13.159812	0.000678	0.000684	56.225499	28.431259	10.374342	8.186448	12.914046	13.629812	186.5292737
2324.2	23.820287	17.977582	31.358916	18.821081	24.948036	29.509659	45.861448	20.601013	21.719734	16.613937	13.155755	0.000678	0.000684	56.211055	28.422327	10.371017	8.183891	12.911559	13.628073	186.5255221
2325.6	23.81929	17.975582	31.35792	18.820082	24.949032	29.507889	45.858851	20.598423	21.718378	16.610671	13.154406	0.000678	0.000684	56.203327	28.420996	10.368944	8.183041	12.909902	13.627204	186.5386374
2327	23.81929	17.973583	31.356924	18.819083	24.949032	29.507889	45.856254	20.595832	21.717022	16.606725	13.153058	0.000678	0.000684	56.189893	28.419666	10.36644	8.182191	12.908244	13.626334	186.564867
2328.4	23.818293	17.971583	31.355928	18.818084	24.949032	29.50612	45.853656	20.593242	21.715666	16.60346	13.15171	0.000678	0.000684	56.182166	28.418335	10.364368	8.181341	12.906587	13.625465	186.6098226
2329.8	23.817296	17.969583	31.35294	18.816086	24.950027	29.50435	45.845865	20.590652	21.712955	16.600195	13.149693	0.000678	0.000684	56.174438	28.418808	10.362295	8.180071	12.90493	13.623727	186.6622542
2331.2	23.816299	17.967584	31.349952	18.815087	24.950027	29.502581	45.838075	20.588062	21.711599	16.59693	13.149706	0.000678	0.000684	56.16671	28.423749	10.360224	8.180079	12.903274	13.622857	186.6304185
2332.6	23.815302	17.964584	31.34796	18.814088	24.951023	29.500811	45.832883	20.584178	21.710244	16.591693	13.149038	0.000678	0.000684	56.152266	28.425554	10.3569	8.179658	12.900789	13.621988	186.551752
2334	23.814305	17.963585	31.345968	18.813089	24.951023	29.499042	45.827691	20.582884	21.708888	16.590401	13.148371	0.000678	0.000684	56.151254	28.427359	10.35608	8.179237	12.899961	13.621119	186.5273979
2335.3	23.813308	17.961585	31.345968	18.81109	24.951023	29.497273	45.827691	20.580295	21.706177	16.587137	13.144314	0.000678	0.000684	56.143526	28.418424	10.354009	8.176681	12.898305	13.619381	186.5461331
2336.7	23.812311	17.959585	31.344972	18.810091	24.952019	29.495504	45.825095	20.577706	21.704822	16.583874	13.142967	0.000678	0.000684	56.135798	28.417093	10.351938	8.175831	12.896649	13.618512	186.5273979
2338.1	23.811314	17.957586	31.343976	18.809092	24.952019	29.493735	45.822499	20.575118	21.703467	16.58061	13.141619	0.000678	0.000684	56.128069	28.415761	10.349867	8.174982	12.894993	13.617643	186.5311418
2339.5	23.810317	17.955586	31.343976	18.808093	24.953015	29.491966	45.822499	20.57253	21.702112	16.577347	13.139591	0.000678	0.000684	56.12034	28.411294	10.347796	8.173704	12.893338	13.616774	186.5255221
2340.9	23.80932	17.954586	31.343976	18.806095	24.953015	29.490198	45.822499	20.571236	21.699402	16.576056	13.135535	0.000678	0.000684	56.119328	28.402359	10.346977	8.171148	12.89251	13.615037	186.551752
2342.3	23.808323	17.952587	31.34298	18.806095	24.95401	29.488429	45.819903	20.568649	21.699402	16.572793	13.136216	0.000678	0.000684	56.111599	28.405495	10.344906	8.171577	12.890855	13.615037	186.4768047
2343.7	23.807326	17.950587	31.34298	18.804097	24.95401	29.48666	45.819903	20.566062	21.696692	16.569531	13.132161	0.000678	0.000684	56.10387	28.39656	10.342836	8.169021	12.889199	13.613299	186.4749281
2345.1	23.806329	17.949587	31.34298	18.803098	24.955006	29.484892	45.819903	20.564768	21.695338	16.56824	13.130133	0.000678	0.000684	56.102856	28.392093	10.342017	8.167743	12.888372	13.612431	186.4843015
2346.4	23.806329	17.947588	31.343976	18.802099	24.955006	29.484892	45.822499	20.562181	21.693983	16.564297	13.127425	0.000678	0.000684	56.089425	28.384492	10.339515	8.166037	12.886717	13.611562	186.5461331
2347.8	23.805332	17.946588	31.34298	18.801099	24.956002	29.483123	45.819903	20.560888	21.692628	16.563007	13.126078	0.000678	0.000684	56.088411	28.38316	10.338696	8.165188	12.88589	13.610694	186.5311418
2349.2	23.805332	17.945588	31.343976	18.8001	24.956002	29.483123	45.822499	20.559595	21.691274	16.561036	13.123371	0.000678	0.000684	56.081696	28.375559	10.337445	8.163481	12.885063	13.609825	186.557372
2350.6	23.805332	17.943589	31.343976	18.799101	24.956002	29.483123	45.822499	20.557009	21.689919	16.557094	13.121343	0.000678	0.000684	56.068265	28.371093	10.334944	8.162204	12.883408	13.608957	186.5255221
2352	23.805332	17.942589	31.343976	18.798102	24.956997	29.483123	45.822499	20.555715	21.688565	16.555123	13.119316	0.000678	0.000684	56.06155	28.366627	10.333693	8.160926	12.882581	13.608089	186.5330176
2353.4	23.805332	17.941589	31.34298	18.796104	24.956997	29.483123	45.819903	20.554423	21.685857	16.553153	13.115943	0.000678	0.000684	56.054836	28.360829	10.332443	8.1588	12.881754	13.606352	186.5423814
2354.8	23.805332	17.939589	31.340988	18.796104	24.957993	29.483123	45.814713	20.551837	21.685857	16.549212	13.117303	0.000678	0.000684	56.041407	28.367096	10.329942	8.159657	12.8801	13.606352	186.4992886
2356.1	23.805332	17.93859	31.339992	18.794106	24.957993	29.483123	45.812117	20.550544	21.683148	16.547241	13.11393	0.000678	0.000684	56.034693	28.361297	10.328691	8.157531	12.879273	13.604616	186.4730592
2357.5	23.805332	17.93759	31.338	18.793107	24.958989	29.483123	45.806927	20.549252	21.681794	16.545271	13.113264	0.000678	0.000684	56.027979	28.363098	10.327441	8.157112	12.878446	13.603747	186.4074551
2358.9	23.805332	17.93659	31.337004	18.792108	24.958989	29.483123	45.804333	20.547959	21.680441	16.5433	13.111917	0.000678	0.000684	56.021266	28.361765	10.326191	8.156263	12.877619	13.602879	186.3868396
2360.3	23.805332	17.93659	31.336008	18.791108	24.958989	29.483123	45.801738	20.547959	21.679087	16.5433	13.110571	0.000678	0.000684	56.021266	28.360432	10.326191	8.155415	12.877619	13.602011	186.3380853
2361.7	23.805332	17.93459	31.334016	18.790109	24.959985	29.483123	45.796549	20.545374	21.677733	16.53936	13.109905	0.000678	0.000684	56.00784	28.362233	10.32369	8.154995	12.875966	13.601143	186.3905855
2363.1	23.804335	17.933591	31.334016	18.78911	24.959985	29.481355	45.796549	20.544082	21.676379	16.53807	13.107878	0.000678	0.000684	56.006824	28.357766	10.322872	8.153718	12.875139	13.600276	186.4693071
2364.5	23.804335	17.932591	31.334016	18.788111	24.96098	29.481355	45.796549	20.542789	21.675026	16.5361	13.105852	0.000678	0.000684	56.000111	28.353299	10.321622	8.152441	12.874312	13.599408	186.4561876
2365.9	23.804335	17.931591	31.33302	18.788111	24.96098	29.481355	45.793954	20.541497	21.675026	16.53413	13.106532	0.000678	0.000684	55.993399	28.356433	10.320372	8.15287	12.873486	13.599408	186.4336987
2367.2	23.804335	17.931591	31.332024	18.787112	24.961976	29.481355	45.79136	20.541497	21.673672	16.53413	13.105186	0.000678	0.000684	55.993399	28.3551	10.320372	8.152021	12.873486	13.59854	186.4055855
2368.6	23.804335	17.930591	31.331028	18.786113	24.961976	29.481355	45.788766	20.540205	21.672319	16.53216	13.10384	0.000678	0.000684	55.986686	28.353767	10.319122	8.151173	12.872659	13.597672	186.3887092
2370	23.804335	17.929591	31.330032	18.785114	24.961976	29.481355	45.786172	20.538913	21.670965	16.530191	13.102495	0.000678	0.000684	55.979974	28.352434	10.317872	8.150325	12.871833	13.596804	186.4318223
2371.4	23.804335	17.928592	31.329036	18.784115	24.962972	29.481355	45.783578	20.537621	21.669612	16.528221	13.101149	0.000678	0.000684	55.973262	28.3511	10.316622	8.149477	12.871006	13.595937	186.4336987
2372.8	23.804335	17.928592	31.32804	18.783116	24.962972	29.481355	45.780985	20.537621	21.668259	16.528221	13.099803	0.000678	0.000684	55.973262	28.349767	10.316622	8.148629	12.871006	13.595069	186.3755849
2374.2	23.804335	17.927592	31.326048	18.783116	24.963967	29.481355	45.775798	20.536329	21.668259	16.526251	13.101164	0.000678	0.000684	55.966551	28.356036	10.315372	8.149486	12.87018	13.595069	186.3362149
2375.6	23.804335	17.926592	31.325052	18.782117	24.963967	29.481355	45.773204	20.535037	21.666906	16.524282	13.099818	0.000678	0.000684	55.959839	28.354702	10.314123	8.148638	12.869353	13.594202	186.3174627
2377	23.803338	17.926592	31.325052	18.781117	24.963967	29.479587	45.773204	20.535037	21.665553	16.524962	13.097792	0.000678	0.000684	55.965534	28.350234	10.314554	8.147361	12.869353	13.593334	186.3362149
2378.3	23.803338	17.926592	31.326048	18.780118	24.964963	29.479587	45.775798	20.535037	21.6642	16.524962	13.095086	0.000678	0.000684	55.965534	28.342632	10.314554	8.145656	12.869353	13.592467	186.4261997
2379.7	23.803338	17.925592	31.326048	18.779119	24.964963	29.479587	45.775798	20.533745	21.662847	16.522993	13.09306	0.000678	0.000684	55.958823	28.338165	10.313305	8.14438	12.868527	13.591599	186.4992886
2381.1	23.803338	17.924592	31.327044	18.77812	24.965959	29.479587	45.778391	20.532453	21.661494	16.521023	13.090354	0.000678	0.000684	55.952111	28.330565	10.312055	8.142674	12.867701	13.590732	186.4936673
2382.5	23.803338	17.924592	31.327044	18.77812	24.965959	29.479587	45.778391	20.532453	21.661494	16.521023	13.090354	0.000678	0.000684	55.952111	28.330565	10.312055	8.142674	12.867701	13.590732	186.4318223
2383.9	23.802341	17.924592	31.326048	18.777121	24.966954	29.477819	45.775798	20.532453	21.660141	16.521703	13.089009	0.000678	0.000684	55.957806	28.329231	10.312487	8.141827	12.867701	13.589865	186.3662143
2385.3	23.801344	17.923593	31.324056	18.777121	24.966954	29.476051	45.770611	20.531162	21.660141	16.520414	13.09037	0.000678	0.000684	55.956789	28.335497	10.311669	8.142684	12.866875	13.589865	186.2968313
2386.7	23.801344	17.923593	31.32306	18.776122	24.966954	29.476051	45.768018	20.531162	21.658788	16.520414	13.089025	0.000678	0.000684	55.956789	28.334164	10.311669	8.141836	12.866875	13.588997	186.3062123
2388	23.800347	17.922593	31.321068	18.775123	24.96795	29.474283	45.762833	20.52987	21.657436	16.519125	13.08836	0.000678	0.000684	55.955772	28.335963	10.310851	8.141417	12.866048	13.58813	186.2930842
2389.4	23.800347	17.922593	31.319076	18.774124	24.96795	29.474283	45.757647	20.52987	21.656083	16.519125	13.087695	0.000678	0.000684	55.955772	28.337763	10.310851	8.140998	12.866048	13.587263	186.3868396
2390.8	23.800347	17.922593	31.316088	18.773125	24.96795	29.474283	45.749871	20.52987	21.65473	16.519125	13.08771	0.000678	0.000684	55.955772	28.342698	10.310851	8.141008	12.866048	13.586396	186.3962086
2392.2	23.800347	17.922593	31.314096	18.772126	24.968946	29.474283	45.744687	20.52987	21.653378	16.519125	13.087046	0.000678	0.000684	55.955772	28.344499	10.310851	8.140589	12.866048	13.585529	186.4336987
2393.6	23.800347	17.923593	31.311108	18.772126	24.968946	29.474283	45.736912	20.531162	21.653378	16.521095	13.089087	0.000678	0.000684	55.962484	28.353906	10.3121	8.141875	12.866875	13.585529	186.5217773
2395	23.800347	17.924592	31.309116	18.771126	24.968946	29.474283	45.731729	20.532453	21.652026	16.523064	13.088422	0.000678	0.000684	55.969196	28.355708	10.31335	8.141457	12.867701	13.584662	186.5386374
2396.4	23.801344	17.925592	31.307124	18.770127	24.969941	29.476051	45.726547	20.533745	21.650673	16.524353	13.087758	0.000678	0.000684	55.970213	28.35751	10.314168	8.141038	12.868527	13.583795	186.5255221
2397.8	23.801344	17.926592	31.306128	18.770127	24.969941	29.476051	45.723956	20.535037	21.650673	16.526323	13.088438	0.000678	0.000684	55.976925	28.360646	10.315418	8.141467	12.869353	13.583795	186.5161577
2399.1	23.801344	17.928592	31.305132	18.769128	24.969941	29.476051	45.721365	20.537621	21.649321	16.530262	13.087093	0.000678	0.000684	55.990351	28.359312	10.317917	8.140619	12.871006	13.582928	186.4393213
2400.5	23.801344	17.929591	31.304136	18.769128	24.970937	29.476051	45.718775	20.538913	21.649321	16.532232	13.087774	0.000678	0.000684	55.997064	28.362449	10.319167	8.141048	12.871833	13.582928	186.3999555
2401.9	23.801344	17.931591	31.304136	18.769128	24.970937	29.476051	45.718775	20.541497	21.649321	16.536171	13.087774	0.000678	0.000684	56.010491	28.362449	10.321667	8.141048	12.873486	13.582928	186.3324608
2403.3	23.801344	17.931591	31.304136	18.768129	24.970937	29.476051	45.718775	20.541497	21.647969	16.536171	13.085749	0.000678	0.000684	56.010491	28.357978	10.321667	8.139772	12.873486	13.582061	186.3118375
2404.7	23.800347	17.932591	31.305132	18.768129	24.971933	29.474283	45.721365	20.542789	21.647969	16.538822	13.085068	0.000678	0.000684	56.022903	28.354841	10.323349	8.139343	12.874312	13.582061	186.3399624
2406.1	23.800347	17.93459	31.304136	18.768129	24.971933	29.474283	45.718775	20.545374	21.647969	16.542762	13.085749	0.000678	0.000684	56.036332	28.357978	10.325849	8.139772	12.875966	13.582061	186.3830851
2407.5	23.79935	17.93459	31.305132	18.76713	24.971933	29.472515	45.721365	20.545374	21.646617	16.543442	13.083044	0.000678	0.000684	56.042032	28.350371	10.326281	8.138067	12.875966	13.581194	186.4074551
2408.9	23.798353	17.93459	31.306128	18.76713	24.972929	29.470747	45.723956	20.545374	21.646617	16.544122	13.082363	0.000678	0.000684	56.047733	28.347234	10.326712	8.137639	12.875966	13.581194	186.4992886
2410.2	23.798353	17.93459	31.307124	18.766131	24.972929	29.470747	45.726547	20.545374	21.645265	16.544122	13.079658	0.000678	0.000684	56.047733	28.339629	10.326712	8.135934	12.875966	13.580328	186.6360363
2411.6	23.797356	17.93459	31.307124	18.766131	24.972929	29.46898	45.726547	20.545374	21.645265	16.544803	13.079658	0.000678	0.000684	56.053434	28.339629	10.327144	8.135934	12.875966	13.580328	186.7165488
2413	23.797356	17.93459	31.30812	18.765132	24.973924	29.46898	45.729138	20.545374	21.643913	16.544803	13.076953	0.000678	0.000684	56.053434	28.332024	10.327144	8.134229	12.875966	13.579461	186.7259127
2414.4	23.797356	17.933591	31.309116	18.765132	24.973924	29.46898	45.731729	20.544082	21.643913	16.542833	13.076273	0.000678	0.000684	56.046718	28.328889	10.325894	8.133801	12.875139	13.579461	186.7296532
2415.8	23.797356	17.933591	31.310112	18.765132	24.97492	29.46898	45.73432	20.544082	21.643913	16.542833	13.075593	0.000678	0.000684	56.046718	28.325754	10.325894	8.133372	12.875139	13.579461	186.6641294
2417.2	23.797356	17.932591	31.309116	18.765132	24.97492	29.46898	45.731729	20.542789	21.643913	16.540863	13.076273	0.000678	0.000684	56.040002	28.328889	10.324644	8.133801	12.874312	13.579461	186.5929604
2418.6	23.797356	17.932591	31.30812	18.764133	24.97492	29.46898	45.729138	20.542789	21.642561	16.540863	13.074929	0.000678	0.000684	56.040002	28.327554	10.324644	8.132954	12.874312	13.578594	186.495544
2419.9	23.797356	17.931591	31.306128	18.763134	24.975916	29.46898	45.723956	20.541497	21.64121	16.538893	13.074265	0.000678	0.000684	56.033287	28.329354	10.323394	8.132535	12.873486	13.577728	186.4768047
2421.3	23.797356	17.931591	31.304136	18.763134	24.975916	29.46898	45.718775	20.541497	21.64121	16.538893	13.075625	0.000678	0.000684	56.033287	28.335625	10.323394	8.133393	12.873486	13.577728	186.4693071
2422.7	23.797356	17.930591	31.302144	18.762135	24.975916	29.46898	45.713594	20.540205	21.639858	16.536923	13.074961	0.000678	0.000684	56.026572	28.337426	10.322144	8.132974	12.872659	13.576861	186.5405132
2424.1	23.797356	17.929591	31.300152	18.761135	24.975916	29.46898	45.708414	20.538913	21.638506	16.534953	13.074298	0.000678	0.000684	56.019857	28.339227	10.320894	8.132556	12.871833	13.575994	186.5311418
2425.5	23.797356	17.928592	31.300152	18.761135	24.976911	29.46898	45.708414	20.537621	21.638506	16.532983	13.074298	0.000678	0.000684	56.013142	28.339227	10.319644	8.132556	12.871006	13.575994	186.5798477
2426.9	23.797356	17.927592	31.300152	18.760136	24.976911	29.46898	45.708414	20.536329	21.637155	16.531014	13.072273	0.000678	0.000684	56.006428	28.334756	10.318394	8.13128	12.87018	13.575128	186.6266758
2428.3	23.797356	17.926592	31.301148	18.759137	24.977907	29.46898	45.711004	20.535037	21.635803	16.529044	13.069569	0.000678	0.000684	55.999713	28.32715	10.317144	8.129576	12.869353	13.574262	186.6641294
2429.7	23.797356	17.925592	31.301148	18.758138	24.977907	29.46898	45.711004	20.533745	21.634452	16.527074	13.067545	0.000678	0.000684	55.993	28.32268	10.315895	8.1283	12.868527	13.573395	186.5498771
2431	23.797356	17.924592	31.301148	18.757139	24.977907	29.46898	45.711004	20.532453	21.633101	16.525105	13.065521	0.000678	0.000684	55.986286	28.318209	10.314645	8.127025	12.867701	13.572529	186.4187009
2432.4	23.797356	17.923593	31.300152	18.757139	24.978903	29.46898	45.708414	20.531162	21.633101	16.523136	13.066201	0.000678	0.000684	55.979572	28.321344	10.313395	8.127454	12.866875	13.572529	186.3380853
2433.8	23.797356	17.922593	31.299156	18.75614	24.978903	29.46898	45.705824	20.52987	21.631749	16.521166	13.064857	0.000678	0.000684	55.972859	28.320009	10.312146	8.126607	12.866048	13.571663	186.3043353
2435.2	23.797356	17.921593	31.299156	18.755141	24.978903	29.46898	45.705824	20.528579	21.630398	16.519197	13.062833	0.000678	0.000684	55.966146	28.315539	10.310896	8.125332	12.865222	13.570796	186.3343378
2436.6	23.797356	17.920593	31.299156	18.754142	24.979899	29.46898	45.705824	20.527287	21.629047	16.517228	13.060809	0.000678	0.000684	55.959433	28.311069	10.309647	8.124056	12.864396	13.56993	186.3887092
2438	23.796359	17.919593	31.300152	18.753143	24.979899	29.467212	45.708414	20.525996	21.627696	16.515939	13.058105	0.000678	0.000684	55.958416	28.303465	10.308829	8.122352	12.86357	13.569064	186.4468195
2439.4	23.796359	17.919593	31.301148	18.752144	24.980894	29.467212	45.711004	20.525996	21.626345	16.515939	13.055401	0.000678	0.000684	55.958416	28.295861	10.308829	8.120648	12.86357	13.568198	186.5067847
2440.8	23.796359	17.918594	31.302144	18.751144	24.980894	29.467212	45.713594	20.524705	21.624994	16.51397	13.052698	0.000678	0.000684	55.951704	28.288259	10.30758	8.118945	12.862744	13.567332	186.5405132
2442.1	23.796359	17.917594	31.30314	18.751144	24.980894	29.467212	45.716184	20.523413	21.624994	16.512001	13.052017	0.000678	0.000684	55.944991	28.285126	10.30633	8.118516	12.861918	13.567332	186.5929604
2443.5	23.796359	17.917594	31.30314	18.751144	24.98189	29.467212	45.716184	20.523413	21.624994	16.512001	13.052017	0.000678	0.000684	55.944991	28.285126	10.30633	8.118516	12.861918	13.567332	186.5723611
2444.9	23.796359	17.916594	31.302144	18.749146	24.98189	29.467212	45.713594	20.522122	21.622293	16.510032	13.048651	0.000678	0.000684	55.938279	28.279322	10.305081	8.116395	12.861092	13.5656	186.5292737
2446.3	23.796359	17.916594	31.301148	18.748147	24.98189	29.467212	45.711004	20.522122	21.620942	16.510032	13.047307	0.000678	0.000684	55.938279	28.277986	10.305081	8.115548	12.861092	13.564734	186.4674382
2447.7	23.797356	17.915594	31.301148	18.748147	24.982886	29.46898	45.711004	20.520831	21.620942	16.507383	13.047307	0.000678	0.000684	55.925873	28.277986	10.3034	8.115548	12.860266	13.564734	186.4749281
2449.1	23.797356	17.915594	31.300152	18.747148	24.982886	29.46898	45.708414	20.520831	21.619592	16.507383	13.045964	0.000678	0.000684	55.925873	28.27665	10.3034	8.114702	12.860266	13.563869	186.4636851
2450.5	23.797356	17.915594	31.300152	18.747148	24.983881	29.46898	45.708414	20.520831	21.619592	16.507383	13.045964	0.000678	0.000684	55.925873	28.27665	10.3034	8.114702	12.860266	13.563869	186.504909
2451.8	23.797356	17.914594	31.300152	18.746149	24.983881	29.46898	45.708414	20.51954	21.618241	16.505415	13.043941	0.000678	0.000684	55.919162	28.272181	10.302151	8.113427	12.859441	13.563003	186.5292737
2453.2	23.797356	17.914594	31.300152	18.74515	24.984877	29.46898	45.708414	20.51954	21.616891	16.505415	13.041918	0.000678	0.000684	55.919162	28.267713	10.302151	8.112152	12.859441	13.562137	186.564867
2454.6	23.797356	17.913595	31.299156	18.744151	24.984877	29.46898	45.705824	20.518249	21.61554	16.503446	13.040575	0.000678	0.000684	55.912451	28.266376	10.300902	8.111306	12.858615	13.561271	186.6266758
2456	23.797356	17.913595	31.299156	18.743152	24.984877	29.46898	45.705824	20.518249	21.61419	16.503446	13.038552	0.000678	0.000684	55.912451	28.261908	10.300902	8.110031	12.858615	13.560406	186.6229265
2457.4	23.797356	17.912595	31.299156	18.743152	24.985873	29.46898	45.705824	20.516958	21.61419	16.501477	13.038552	0.000678	0.000684	55.90574	28.261908	10.299653	8.110031	12.857789	13.560406	186.6229265
2458.8	23.797356	17.912595	31.299156	18.742153	24.985873	29.46898	45.705824	20.516958	21.61284	16.501477	13.036529	0.000678	0.000684	55.90574	28.25744	10.299653	8.108757	12.857789	13.55954	186.6772374
2460.2	23.797356	17.911595	31.300152	18.742153	24.986868	29.46898	45.708414	20.515668	21.61284	16.499509	13.035849	0.000678	0.000684	55.899029	28.254308	10.298404	8.108328	12.856964	13.55954	186.7352682
2461.6	23.797356	17.911595	31.302144	18.741153	24.986868	29.46898	45.713594	20.515668	21.61149	16.499509	13.032466	0.000678	0.000684	55.899029	28.243579	10.298404	8.106196	12.856964	13.558675	186.7895536
2462.9	23.797356	17.910595	31.302144	18.740154	24.987864	29.46898	45.713594	20.514377	21.61014	16.49754	13.030443	0.000678	0.000684	55.892319	28.239112	10.297155	8.104922	12.856138	13.557809	186.7670897
2464.3	23.797356	17.910595	31.301148	18.739155	24.987864	29.46898	45.711004	20.514377	21.60879	16.49754	13.0291	0.000678	0.000684	55.892319	28.237775	10.297155	8.104076	12.856138	13.556944	186.7296532
2465.7	23.797356	17.909595	31.301148	18.739155	24.98886	29.46898	45.711004	20.513086	21.60879	16.495572	13.0291	0.000678	0.000684	55.885609	28.237775	10.295906	8.104076	12.855312	13.556944	186.6959603
2467.1	23.797356	17.909595	31.302144	18.738156	24.98886	29.46898	45.713594	20.513086	21.60744	16.495572	13.026398	0.000678	0.000684	55.885609	28.230178	10.295906	8.102373	12.855312	13.556079	186.6435285
2468.5	23.797356	17.908596	31.30314	18.737157	24.98886	29.46898	45.716184	20.511796	21.60609	16.493604	13.023695	0.000678	0.000684	55.878899	28.222582	10.294657	8.10067	12.854487	13.555213	186.6154403
2469.9	23.797356	17.907596	31.30314	18.736158	24.98886	29.46898	45.716184	20.510505	21.60474	16.491636	13.021672	0.000678	0.000684	55.872189	28.218116	10.293408	8.099395	12.853661	13.554348	186.6322936
2471.3	23.798353	17.907596	31.304136	18.736158	24.989855	29.470747	45.718775	20.510505	21.60474	16.490955	13.020992	0.000678	0.000684	55.866499	28.214987	10.292977	8.098967	12.853661	13.554348	186.551752
2472.7	23.798353	17.908596	31.305132	18.735159	24.989855	29.470747	45.721365	20.511796	21.60339	16.492924	13.018289	0.000678	0.000684	55.873208	28.207393	10.294226	8.097264	12.854487	13.553483	186.5386374
2474.1	23.798353	17.907596	31.305132	18.73416	24.990851	29.470747	45.721365	20.510505	21.602041	16.490955	13.016267	0.000678	0.000684	55.866499	28.202927	10.292977	8.095989	12.853661	13.552618	186.4824258
2475.5	23.798353	17.907596	31.304136	18.73416	24.990851	29.470747	45.718775	20.510505	21.602041	16.490955	13.016947	0.000678	0.000684	55.866499	28.206055	10.292977	8.096418	12.853661	13.552618	186.4749281
2476.8	23.79935	17.907596	31.304136	18.73416	24.991847	29.472515	45.718775	20.510505	21.602041	16.490275	13.016947	0.000678	0.000684	55.86081	28.206055	10.292545	8.096418	12.853661	13.552618	186.4749281
2478.2	23.801344	17.907596	31.305132	18.733161	24.991847	29.476051	45.721365	20.510505	21.600691	16.488914	13.014245	0.000678	0.000684	55.849432	28.198462	10.291682	8.094715	12.853661	13.551752	186.4786803
2479.6	23.803338	17.909595	31.304136	18.732162	24.992843	29.479587	45.718775	20.513086	21.599342	16.49149	13.012903	0.000678	0.000684	55.85147	28.197125	10.293316	8.09387	12.855312	13.550887	186.4299535
2481	23.805332	17.912595	31.304136	18.732162	24.992843	29.483123	45.718775	20.516958	21.599342	16.496035	13.012903	0.000678	0.000684	55.860216	28.197125	10.2962	8.09387	12.857789	13.550887	186.3418394
2482.4	23.808323	17.915594	31.304136	18.731162	24.992843	29.488429	45.718775	20.520831	21.597992	16.4999	13.010881	0.000678	0.000684	55.863273	28.19266	10.298652	8.092596	12.860266	13.550022	186.3380853
2483.8	23.810317	17.920593	31.304136	18.731162	24.993838	29.491966	45.718775	20.527287	21.597992	16.508384	13.010881	0.000678	0.000684	55.885432	28.19266	10.304035	8.092596	12.864396	13.550022	186.3793384
2485.2	23.812311	17.926592	31.304136	18.731162	24.993838	29.495504	45.718775	20.535037	21.597992	16.518839	13.010881	0.000678	0.000684	55.914299	28.19266	10.310669	8.092596	12.869353	13.550022	186.4899227
2486.6	23.814305	17.931591	31.305132	18.732162	24.994834	29.499042	45.721365	20.541497	21.599342	16.527327	13.012223	0.000678	0.000684	55.936458	28.193997	10.316055	8.093441	12.873486	13.550887	186.5011643
2487.9	23.815302	17.93559	31.306128	18.732162	24.994834	29.500811	45.723956	20.546666	21.599342	16.534527	13.011542	0.000678	0.000684	55.957601	28.19087	10.320624	8.093013	12.876792	13.550887	186.4299535
2489.3	23.816299	17.940589	31.307124	18.733161	24.99583	29.502581	45.726547	20.55313	21.600691	16.543699	13.012884	0.000678	0.000684	55.985455	28.192207	10.326443	8.093858	12.880927	13.551752	186.3605896
2490.7	23.816299	17.944588	31.309116	18.73416	24.99583	29.502581	45.731729	20.558302	21.602041	16.551581	13.013546	0.000678	0.000684	56.012297	28.190418	10.331446	8.094275	12.884235	13.552618	186.3680915
2492.1	23.817296	17.947588	31.310112	18.73416	24.99583	29.50435	45.73432	20.562181	21.602041	16.556814	13.012866	0.000678	0.000684	56.026734	28.187291	10.334766	8.093846	12.886717	13.552618	186.3774621
2493.5	23.817296	17.950587	31.310112	18.73416	24.996825	29.50435	45.73432	20.566062	21.602041	16.562727	13.012866	0.000678	0.000684	56.046868	28.187291	10.338518	8.093846	12.889199	13.552618	186.3680915
2494.9	23.818293	17.953587	31.309116	18.735159	24.996825	29.50612	45.731729	20.569943	21.60339	16.567961	13.015568	0.000678	0.000684	56.061306	28.194882	10.34184	8.095549	12.891682	13.553483	186.3099605
2496.3	23.818293	17.956586	31.30812	18.735159	24.997821	29.50612	45.729138	20.573824	21.60339	16.573876	13.016249	0.000678	0.000684	56.081444	28.198009	10.345593	8.095978	12.894165	13.553483	186.3043353
2497.7	23.818293	17.957586	31.307124	18.735159	24.997821	29.50612	45.726547	20.575118	21.60339	16.575848	13.016929	0.000678	0.000684	56.088157	28.201137	10.346845	8.096406	12.894993	13.553483	186.2761988
2499	23.818293	17.959585	31.307124	18.735159	24.997821	29.50612	45.726547	20.577706	21.60339	16.579791	13.016929	0.000678	0.000684	56.101584	28.201137	10.349347	8.096406	12.896649	13.553483	186.3287134
2500.4	23.818293	17.960585	31.307124	18.735159	24.998817	29.50612	45.726547	20.579001	21.60339	16.581763	13.016929	0.000678	0.000684	56.108298	28.201137	10.350599	8.096406	12.897477	13.553483	186.4693071
2501.8	23.818293	17.961585	31.30812	18.735159	24.998817	29.50612	45.729138	20.580295	21.60339	16.583736	13.016249	0.000678	0.000684	56.115012	28.198009	10.35185	8.095978	12.898305	13.553483	186.5273979
2503.2	23.818293	17.961585	31.30812	18.736158	24.999813	29.50612	45.729138	20.580295	21.60474	16.583736	13.018271	0.000678	0.000684	56.115012	28.202474	10.35185	8.097252	12.898305	13.554348	186.5480089
2504.6	23.818293	17.962585	31.30812	18.735159	24.999813	29.50612	45.729138	20.581589	21.60339	16.585708	13.016249	0.000678	0.000684	56.121726	28.198009	10.353102	8.095978	12.899133	13.553483	186.5592469
2506	23.818293	17.962585	31.309116	18.735159	24.999813	29.50612	45.731729	20.581589	21.60339	16.585708	13.015568	0.000678	0.000684	56.121726	28.194882	10.353102	8.095549	12.899133	13.553483	186.5835986
2507.4	23.818293	17.961585	31.310112	18.735159	25.000808	29.50612	45.73432	20.580295	21.60339	16.583736	13.014888	0.000678	0.000684	56.115012	28.191755	10.35185	8.095121	12.898305	13.553483	186.557372
2508.7	23.818293	17.960585	31.3131	18.735159	25.000808	29.50612	45.742095	20.579001	21.60339	16.581763	13.012847	0.000678	0.000684	56.108298	28.182376	10.350599	8.093835	12.897477	13.553483	186.6809785
2510.1	23.817296	17.960585	31.315092	18.73416	25.000808	29.50435	45.747279	20.579001	21.602041	16.582444	13.009464	0.000678	0.000684	56.113999	28.171661	10.35103	8.091703	12.897477	13.552618	186.7970335
2511.5	23.817296	17.959585	31.317084	18.73416	25.001804	29.50435	45.752463	20.577706	21.602041	16.580472	13.008104	0.000678	0.000684	56.107285	28.165411	10.349779	8.090846	12.896649	13.552618	186.7876798
2512.9	23.816299	17.958586	31.31808	18.73416	25.001804	29.502581	45.755055	20.576412	21.602041	16.57918	13.007424	0.000678	0.000684	56.106272	28.162287	10.348959	8.090417	12.895821	13.552618	186.7371428
2514.3	23.816299	17.957586	31.321068	18.73416	25.001804	29.502581	45.762833	20.575118	21.602041	16.577208	13.005383	0.000678	0.000684	56.099558	28.152915	10.347708	8.089132	12.894993	13.552618	186.686595
2515.7	23.816299	17.955586	31.322064	18.733161	25.0028	29.502581	45.765425	20.57253	21.600691	16.573265	13.00268	0.000678	0.000684	56.086131	28.14533	10.345206	8.087429	12.893338	13.551752	186.6978271
2517.1	23.816299	17.954586	31.322064	18.733161	25.0028	29.502581	45.765425	20.571236	21.600691	16.571293	13.00268	0.000678	0.000684	56.079417	28.14533	10.343954	8.087429	12.89251	13.551752	186.6978271
2518.5	23.816299	17.953587	31.322064	18.732162	25.003795	29.502581	45.765425	20.569943	21.599342	16.569322	13.000658	0.000678	0.000684	56.072704	28.140869	10.342703	8.086155	12.891682	13.550887	186.7240382
2519.8	23.816299	17.951587	31.321068	18.732162	25.003795	29.502581	45.762833	20.567355	21.599342	16.565379	13.001339	0.000678	0.000684	56.059279	28.143992	10.340201	8.086583	12.890027	13.550887	186.7708381
2521.2	23.816299	17.950587	31.320072	18.731162	25.003795	29.502581	45.76024	20.566062	21.597992	16.563408	12.999997	0.000678	0.000684	56.052566	28.142654	10.33895	8.085738	12.889199	13.550022	186.7895536
2522.6	23.816299	17.948588	31.320072	18.731162	25.004791	29.502581	45.76024	20.563475	21.597992	16.559465	12.999997	0.000678	0.000684	56.039142	28.142654	10.336448	8.085738	12.887545	13.550022	186.7876798
2524	23.816299	17.947588	31.320072	18.730163	25.004791	29.502581	45.76024	20.562181	21.596643	16.557494	12.997975	0.000678	0.000684	56.03243	28.138194	10.335198	8.084464	12.886717	13.549157	186.7801924
2525.4	23.815302	17.945588	31.320072	18.730163	25.004791	29.500811	45.76024	20.559595	21.596643	16.554233	12.997975	0.000678	0.000684	56.024704	28.138194	10.333128	8.084464	12.885063	13.549157	186.7408833
2526.8	23.815302	17.944588	31.320072	18.729164	25.005787	29.500811	45.76024	20.558302	21.595294	16.552262	12.995953	0.000678	0.000684	56.017993	28.133733	10.331877	8.08319	12.884235	13.548292	186.6304185
2528.2	23.815302	17.942589	31.321068	18.729164	25.005787	29.500811	45.762833	20.555715	21.595294	16.54832	12.995273	0.000678	0.000684	56.004571	28.13061	10.329376	8.082761	12.882581	13.548292	186.6060724
2529.5	23.814305	17.941589	31.322064	18.728165	25.005787	29.499042	45.765425	20.554423	21.593945	16.54703	12.99257	0.000678	0.000684	56.003555	28.123028	10.328557	8.081059	12.881754	13.547428	186.504909
2530.9	23.814305	17.940589	31.32306	18.727166	25.005787	29.499042	45.768018	20.55313	21.592596	16.545059	12.989868	0.000678	0.000684	55.996845	28.115446	10.327307	8.079356	12.880927	13.546563	186.369961
2532.3	23.814305	17.93859	31.324056	18.727166	25.005787	29.499042	45.770611	20.550544	21.592596	16.541118	12.989188	0.000678	0.000684	55.983424	28.112325	10.324806	8.078928	12.879273	13.546563	186.3305904
2533.7	23.814305	17.93859	31.32306	18.726167	25.006782	29.499042	45.768018	20.550544	21.591247	16.541118	12.987847	0.000678	0.000684	55.983424	28.110987	10.324806	8.078083	12.879273	13.545698	186.3793384
2535.1	23.814305	17.93759	31.322064	18.726167	25.006782	29.499042	45.765425	20.549252	21.591247	16.539148	12.988527	0.000678	0.000684	55.976714	28.114108	10.323556	8.078511	12.878446	13.545698	186.3980859
2536.5	23.814305	17.93759	31.322064	18.725168	25.007778	29.499042	45.765425	20.549252	21.589898	16.539148	12.986505	0.000678	0.000684	55.976714	28.109648	10.323556	8.077238	12.878446	13.544833	186.3512115
2537.9	23.814305	17.93659	31.321068	18.725168	25.007778	29.499042	45.762833	20.547959	21.589898	16.537178	12.987186	0.000678	0.000684	55.970004	28.11277	10.322306	8.077666	12.877619	13.544833	186.2818246
2539.3	23.814305	17.93659	31.322064	18.725168	25.007778	29.499042	45.765425	20.547959	21.589898	16.537178	12.986505	0.000678	0.000684	55.970004	28.109648	10.322306	8.077238	12.877619	13.544833	186.3062123
2540.6	23.814305	17.93659	31.32306	18.724169	25.008774	29.499042	45.768018	20.547959	21.588549	16.537178	12.983804	0.000678	0.000684	55.970004	28.102068	10.322306	8.075535	12.877619	13.543969	186.4449431
2542	23.814305	17.93559	31.325052	18.724169	25.008774	29.499042	45.773204	20.546666	21.588549	16.535207	12.982443	0.000678	0.000684	55.963294	28.095828	10.321055	8.074678	12.876792	13.543969	186.6322936
2543.4	23.814305	17.93559	31.326048	18.724169	25.008774	29.499042	45.775798	20.546666	21.588549	16.535207	12.981763	0.000678	0.000684	55.963294	28.092708	10.321055	8.07425	12.876792	13.543969	186.7483721
2544.8	23.813308	17.93459	31.32804	18.724169	25.00977	29.497273	45.780985	20.545374	21.588549	16.533917	12.980402	0.000678	0.000684	55.962278	28.086469	10.320237	8.073392	12.875966	13.543969	186.710933
2546.2	23.813308	17.93459	31.330032	18.724169	25.00977	29.497273	45.786172	20.545374	21.588549	16.533917	12.979042	0.000678	0.000684	55.962278	28.080231	10.320237	8.072535	12.875966	13.543969	186.6266758
2547.6	23.812311	17.933591	31.33302	18.724169	25.00977	29.495504	45.793954	20.544082	21.588549	16.532628	12.977001	0.000678	0.000684	55.961261	28.070876	10.319418	8.071249	12.875139	13.543969	186.5273979
2549	23.812311	17.932591	31.335012	18.72317	25.00977	29.495504	45.799143	20.542789	21.5872	16.530658	12.973619	0.000678	0.000684	55.954552	28.060185	10.318168	8.069119	12.874312	13.543104	186.4861781
2550.3	23.811314	17.931591	31.337004	18.72317	25.010765	29.493735	45.804333	20.541497	21.5872	16.529368	12.972259	0.000678	0.000684	55.953535	28.053951	10.31735	8.068262	12.873486	13.543104	186.4261997
2551.7	23.811314	17.930591	31.338996	18.72317	25.010765	29.493735	45.809522	20.540205	21.5872	16.527398	12.970898	0.000678	0.000684	55.946826	28.047719	10.3161	8.067404	12.872659	13.543104	186.3943323
2553.1	23.810317	17.929591	31.339992	18.722171	25.011761	29.491966	45.812117	20.538913	21.585851	16.526109	12.968197	0.000678	0.000684	55.945809	28.040148	10.315282	8.065702	12.871833	13.542239	186.3343378
2554.5	23.80932	17.928592	31.340988	18.722171	25.011761	29.490198	45.814713	20.537621	21.585851	16.524819	12.967516	0.000678	0.000684	55.944792	28.037033	10.314464	8.065274	12.871006	13.542239	186.2799545
2555.9	23.80932	17.927592	31.34298	18.722171	25.011761	29.490198	45.819903	20.536329	21.585851	16.52285	12.966156	0.000678	0.000684	55.938082	28.030803	10.313214	8.064417	12.87018	13.542239	186.2649463
2557.3	23.808323	17.926592	31.344972	18.721171	25.012757	29.488429	45.825095	20.535037	21.584503	16.52156	12.962774	0.000678	0.000684	55.937065	28.020121	10.312396	8.062286	12.869353	13.541375	186.3343378
2558.7	23.807326	17.925592	31.346964	18.721171	25.012757	29.48666	45.830287	20.533745	21.584503	16.520271	12.961413	0.000678	0.000684	55.936048	28.013894	10.311578	8.061429	12.868527	13.541375	186.4299535
2560.1	23.807326	17.924592	31.34796	18.720172	25.012757	29.48666	45.832883	20.532453	21.583154	16.518302	12.958712	0.000678	0.000684	55.929338	28.006328	10.310328	8.059727	12.867701	13.54051	186.5292737
2561.4	23.806329	17.922593	31.349952	18.720172	25.013752	29.484892	45.838075	20.52987	21.583154	16.515043	12.957352	0.000678	0.000684	55.921611	28.000103	10.308261	8.05887	12.866048	13.54051	186.50304
2562.8	23.805332	17.921593	31.351944	18.720172	25.013752	29.483123	45.843268	20.528579	21.583154	16.513755	12.955991	0.000678	0.000684	55.920594	27.99388	10.307443	8.058013	12.865222	13.54051	186.4318223
2564.2	23.804335	17.920593	31.35294	18.719173	25.013752	29.481355	45.845865	20.527287	21.581806	16.512466	12.95329	0.000678	0.000684	55.919576	27.986317	10.306625	8.056311	12.864396	13.539646	186.4318223
2565.6	23.802341	17.919593	31.353936	18.719173	25.014748	29.477819	45.848462	20.525996	21.581806	16.511857	12.952609	0.000678	0.000684	55.924251	27.983206	10.306239	8.055882	12.86357	13.539646	186.495544
2567	23.801344	17.918594	31.353936	18.718174	25.014748	29.476051	45.848462	20.524705	21.580457	16.510569	12.950588	0.000678	0.000684	55.923233	27.978756	10.305421	8.054609	12.862744	13.538782	186.4917984
2568.4	23.800347	17.917594	31.35294	18.718174	25.015744	29.474283	45.845865	20.523413	21.580457	16.50928	12.951269	0.000678	0.000684	55.922215	27.981866	10.304604	8.055037	12.861918	13.538782	186.4355751
2569.8	23.79935	17.916594	31.35294	18.717175	25.015744	29.472515	45.845865	20.522122	21.579109	16.507991	12.949248	0.000678	0.000684	55.921198	27.977416	10.303786	8.053764	12.861092	13.537917	186.3887092
2571.2	23.797356	17.915594	31.351944	18.716176	25.016739	29.46898	45.843268	20.520831	21.577761	16.507383	12.947907	0.000678	0.000684	55.925873	27.976076	10.3034	8.05292	12.860266	13.537053	186.3437098
2572.5	23.796359	17.914594	31.351944	18.716176	25.016739	29.467212	45.843268	20.51954	21.577761	16.506095	12.947907	0.000678	0.000684	55.924855	27.976076	10.302583	8.05292	12.859441	13.537053	186.369961
2573.9	23.795362	17.913595	31.350948	18.715177	25.016739	29.465445	45.840672	20.518249	21.576412	16.504807	12.946566	0.000678	0.000684	55.923838	27.974736	10.301765	8.052075	12.858615	13.536189	186.4805492
2575.3	23.794365	17.912595	31.350948	18.716176	25.017735	29.463677	45.840672	20.516958	21.577761	16.503518	12.948587	0.000678	0.000684	55.92282	27.979187	10.300948	8.053348	12.857789	13.537053	186.5817236
2576.7	23.793368	17.911595	31.35294	18.715177	25.017735	29.46191	45.845865	20.515668	21.576412	16.50223	12.945206	0.000678	0.000684	55.921802	27.968515	10.300131	8.051218	12.856964	13.536189	186.6135652
2578.1	23.793368	17.909595	31.353936	18.715177	25.018731	29.46191	45.848462	20.513086	21.576412	16.498293	12.944526	0.000678	0.000684	55.908378	27.965405	10.297633	8.050789	12.855312	13.536189	186.551752
2579.5	23.792371	17.908596	31.354932	18.714178	25.018731	29.460143	45.851059	20.511796	21.575064	16.497005	12.941825	0.000678	0.000684	55.90736	27.957846	10.296815	8.049088	12.854487	13.535325	186.5011643
2580.9	23.792371	17.906596	31.355928	18.714178	25.018731	29.460143	45.853656	20.509215	21.575064	16.493069	12.941144	0.000678	0.000684	55.893937	27.954736	10.294318	8.048659	12.852836	13.535325	186.5011643
2582.2	23.791374	17.906596	31.354932	18.714178	25.019727	29.458376	45.851059	20.509215	21.575064	16.493749	12.941825	0.000678	0.000684	55.89963	27.957846	10.294749	8.049088	12.852836	13.535325	186.5330176
2583.6	23.791374	17.905596	31.353936	18.714178	25.019727	29.458376	45.848462	20.507924	21.575064	16.491781	12.942505	0.000678	0.000684	55.892918	27.960955	10.293501	8.049516	12.852011	13.535325	186.5199015
2585	23.790377	17.904596	31.35294	18.713179	25.020722	29.456609	45.845865	20.506634	21.573716	16.490494	12.941164	0.000678	0.000684	55.891899	27.959615	10.292684	8.048672	12.851185	13.534461	186.5330176
2586.4	23.790377	17.902597	31.350948	18.713179	25.020722	29.456609	45.840672	20.504054	21.573716	16.486558	12.942525	0.000678	0.000684	55.878477	27.965835	10.290187	8.049529	12.849535	13.534461	186.4149548
2587.8	23.790377	17.902597	31.348956	18.71218	25.021718	29.456609	45.835479	20.504054	21.572368	16.486558	12.941865	0.000678	0.000684	55.878477	27.967605	10.290187	8.049113	12.849535	13.533596	186.3605896
2589.2	23.790377	17.901597	31.34796	18.71118	25.021718	29.456609	45.832883	20.502763	21.57102	16.48459	12.940524	0.000678	0.000684	55.871766	27.966265	10.288938	8.048269	12.84871	13.532732	186.3680915
2590.6	23.790377	17.900597	31.34796	18.71118	25.021718	29.456609	45.832883	20.501473	21.57102	16.482622	12.940524	0.000678	0.000684	55.865055	27.966265	10.28769	8.048269	12.847885	13.532732	186.4299535
2592	23.791374	17.900597	31.349952	18.71118	25.022714	29.458376	45.838075	20.501473	21.57102	16.481942	12.939164	0.000678	0.000684	55.859364	27.960044	10.287258	8.047412	12.847885	13.532732	186.4786803
2593.3	23.791374	17.900597	31.351944	18.710181	25.022714	29.458376	45.843268	20.501473	21.569672	16.481942	12.935783	0.000678	0.000684	55.859364	27.949375	10.287258	8.045282	12.847885	13.531869	186.4074551
2594.7	23.791374	17.900597	31.353936	18.710181	25.023709	29.458376	45.848462	20.501473	21.569672	16.481942	12.934422	0.000678	0.000684	55.859364	27.943157	10.287258	8.044425	12.847885	13.531869	186.2987092
2596.1	23.792371	17.900597	31.355928	18.710181	25.023709	29.460143	45.853656	20.501473	21.569672	16.481262	12.933062	0.000678	0.000684	55.853674	27.93694	10.286826	8.043567	12.847885	13.531869	186.2330554
2597.5	23.792371	17.900597	31.358916	18.709182	25.024705	29.460143	45.861448	20.501473	21.568325	16.481262	12.929001	0.000678	0.000684	55.853674	27.92317	10.286826	8.041009	12.847885	13.531005	186.2180523
2598.9	23.792371	17.900597	31.361904	18.710181	25.024705	29.460143	45.869242	20.501473	21.569672	16.481262	12.928981	0.000678	0.000684	55.853674	27.918297	10.286826	8.040996	12.847885	13.531869	186.2780766
2600.3	23.791374	17.901597	31.364892	18.710181	25.025701	29.458376	45.877036	20.502763	21.569672	16.48391	12.92694	0.000678	0.000684	55.866074	27.908978	10.288506	8.039711	12.84871	13.531869	186.3362149
2601.7	23.791374	17.901597	31.366884	18.709182	25.025701	29.458376	45.882233	20.502763	21.568325	16.48391	12.923559	0.000678	0.000684	55.866074	27.898322	10.288506	8.037581	12.84871	13.531005	186.3737154
2603.1	23.790377	17.901597	31.368876	18.709182	25.025701	29.456609	45.887431	20.502763	21.568325	16.48459	12.922199	0.000678	0.000684	55.871766	27.892113	10.288938	8.036724	12.84871	13.531005	186.4037091
2604.4	23.790377	17.902597	31.371864	18.710181	25.026696	29.456609	45.895228	20.504054	21.569672	16.486558	12.922178	0.000678	0.000684	55.878477	27.887245	10.290187	8.036711	12.849535	13.531869	186.4674382
2605.8	23.78938	17.901597	31.373856	18.710181	25.026696	29.454842	45.900427	20.502763	21.569672	16.48527	12.920818	0.000678	0.000684	55.877457	27.881038	10.28937	8.035854	12.84871	13.531869	186.557372
2607.2	23.78938	17.901597	31.373856	18.709182	25.026696	29.454842	45.900427	20.502763	21.568325	16.48527	12.918797	0.000678	0.000684	55.877457	27.876594	10.28937	8.034581	12.84871	13.531005	186.6884694
2608.6	23.788383	17.901597	31.373856	18.709182	25.027692	29.453075	45.900427	20.502763	21.568325	16.485951	12.918797	0.000678	0.000684	55.88315	27.876594	10.289801	8.034581	12.84871	13.531005	186.7764516
2610	23.788383	17.901597	31.37286	18.708183	25.027692	29.453075	45.897827	20.502763	21.566977	16.485951	12.917457	0.000678	0.000684	55.88315	27.875253	10.289801	8.033737	12.84871	13.530141	186.7521204
2611.4	23.788383	17.901597	31.371864	18.708183	25.028688	29.453075	45.895228	20.502763	21.566977	16.485951	12.918138	0.000678	0.000684	55.88315	27.878356	10.289801	8.034165	12.84871	13.530141	186.710933
2612.8	23.788383	17.901597	31.370868	18.708183	25.028688	29.453075	45.892629	20.502763	21.566977	16.485951	12.918818	0.000678	0.000684	55.88315	27.88146	10.289801	8.034594	12.84871	13.530141	186.6510208
2614.2	23.788383	17.900597	31.369872	18.707184	25.028688	29.453075	45.89003	20.501473	21.565629	16.483983	12.917478	0.000678	0.000684	55.876438	27.880119	10.288553	8.03375	12.847885	13.529277	186.6266758
2615.5	23.788383	17.900597	31.368876	18.707184	25.029684	29.453075	45.887431	20.501473	21.565629	16.483983	12.918158	0.000678	0.000684	55.876438	27.883222	10.288553	8.034178	12.847885	13.529277	186.6997015
2616.9	23.788383	17.900597	31.368876	18.706185	25.029684	29.453075	45.887431	20.501473	21.564282	16.483983	12.916138	0.000678	0.000684	55.876438	27.878778	10.288553	8.032906	12.847885	13.528413	186.7221637
2618.3	23.788383	17.900597	31.368876	18.706185	25.030679	29.453075	45.887431	20.501473	21.564282	16.483983	12.916138	0.000678	0.000684	55.876438	27.878778	10.288553	8.032906	12.847885	13.528413	186.6847206
2619.7	23.787386	17.900597	31.369872	18.705186	25.030679	29.451309	45.89003	20.501473	21.562934	16.484663	12.913437	0.000678	0.000684	55.882131	27.87123	10.288984	8.031205	12.847885	13.527549	186.6341688
2621.1	23.787386	17.900597	31.371864	18.705186	25.030679	29.451309	45.895228	20.501473	21.562934	16.484663	12.912077	0.000678	0.000684	55.882131	27.865024	10.288984	8.030348	12.847885	13.527549	186.564867
2622.5	23.787386	17.900597	31.37286	18.704187	25.031675	29.451309	45.897827	20.501473	21.561587	16.484663	12.909377	0.000678	0.000684	55.882131	27.857478	10.288984	8.028647	12.847885	13.526686	186.587342
2623.9	23.787386	17.900597	31.374852	18.704187	25.031675	29.451309	45.903026	20.501473	21.561587	16.484663	12.908016	0.000678	0.000684	55.882131	27.851275	10.288984	8.02779	12.847885	13.526686	186.6922115
2625.2	23.787386	17.899597	31.376844	18.703188	25.032671	29.451309	45.908226	20.500183	21.56024	16.482696	12.904636	0.000678	0.000684	55.875419	27.84063	10.287736	8.02566	12.847059	13.525822	186.7202968
2626.6	23.787386	17.900597	31.378836	18.703188	25.032671	29.451309	45.913426	20.501473	21.56024	16.484663	12.903275	0.000678	0.000684	55.882131	27.834429	10.288984	8.024803	12.847885	13.525822	186.6697457
2628	23.787386	17.899597	31.380828	18.703188	25.032671	29.451309	45.918626	20.500183	21.56024	16.482696	12.901915	0.000678	0.000684	55.875419	27.82823	10.287736	8.023946	12.847059	13.525822	186.6041973
2629.4	23.787386	17.899597	31.381824	18.702189	25.033666	29.451309	45.921227	20.500183	21.558892	16.482696	12.899215	0.000678	0.000684	55.875419	27.820689	10.287736	8.022245	12.847059	13.524959	186.602329
2630.8	23.787386	17.898598	31.381824	18.702189	25.033666	29.451309	45.921227	20.498894	21.558892	16.480728	12.899215	0.000678	0.000684	55.868708	27.820689	10.286488	8.022245	12.846234	13.524959	186.6135652
2632.2	23.787386	17.898598	31.381824	18.701189	25.034662	29.451309	45.921227	20.498894	21.557545	16.480728	12.897195	0.000678	0.000684	55.868708	27.816248	10.286488	8.020973	12.846234	13.524095	186.6903438
2633.6	23.787386	17.898598	31.383816	18.701189	25.034662	29.451309	45.926428	20.498894	21.557545	16.480728	12.895835	0.000678	0.000684	55.868708	27.810051	10.286488	8.020116	12.846234	13.524095	186.6884694
2635	23.787386	17.898598	31.384812	18.70019	25.034662	29.451309	45.929029	20.498894	21.556198	16.480728	12.893135	0.000678	0.000684	55.868708	27.802513	10.286488	8.018415	12.846234	13.523232	186.5985788
2636.3	23.787386	17.897598	31.386804	18.699191	25.035658	29.451309	45.934231	20.497604	21.554851	16.478761	12.889755	0.000678	0.000684	55.861996	27.791879	10.285239	8.016286	12.845409	13.522368	186.4936673
2637.7	23.787386	17.897598	31.388796	18.698192	25.035658	29.451309	45.939434	20.497604	21.553504	16.478761	12.886375	0.000678	0.000684	55.861996	27.781247	10.285239	8.014157	12.845409	13.521505	186.4974196
2639.1	23.786389	17.897598	31.390788	18.698192	25.035658	29.449542	45.944637	20.497604	21.553504	16.479441	12.885014	0.000678	0.000684	55.867688	27.775055	10.285671	8.0133	12.845409	13.521505	186.5330176
2640.5	23.786389	17.897598	31.390788	18.697193	25.036653	29.449542	45.944637	20.497604	21.552157	16.479441	12.882995	0.000678	0.000684	55.867688	27.770617	10.285671	8.012028	12.845409	13.520641	186.5929604
2641.9	23.786389	17.896598	31.390788	18.697193	25.036653	29.449542	45.944637	20.496314	21.552157	16.477473	12.882995	0.000678	0.000684	55.860977	27.770617	10.284423	8.012028	12.844584	13.520641	186.6547627
2643.3	23.786389	17.896598	31.390788	18.697193	25.036653	29.449542	45.944637	20.496314	21.552157	16.477473	12.882995	0.000678	0.000684	55.860977	27.770617	10.284423	8.012028	12.844584	13.520641	186.6154403
2644.7	23.785392	17.896598	31.390788	18.696194	25.037649	29.447775	45.944637	20.496314	21.55081	16.478154	12.880975	0.000678	0.000684	55.866669	27.76618	10.284854	8.010756	12.844584	13.519778	186.5292737
2646	23.785392	17.896598	31.389792	18.695195	25.037649	29.447775	45.942035	20.496314	21.549464	16.478154	12.879636	0.000678	0.000684	55.866669	27.764837	10.284854	8.009912	12.844584	13.518915	186.5367616
[truncated: 993 more rows]
